# Supplementary material for: Physiological Adaptations to Progressive Endurance Exercise Training in Adult and Aged Rats: Insights from the Molecular Transducers of Physical Activity Consortium (MoTrPAC)
Source: Function (Oxf). 2024 Mar 28;5(4):zqae014. doi: 10.1093/function/zqae014 (PMC11245678; doi:10.1093/function/zqae014)
Supplement: zqae014_Supplemental_Files [file zqae014_supplemental_files.zip]

Archive with 10 entries (10 files):
- Supplementary_Figures_and_Legends.docx
- Table S1.docx
- Table S2.docx
- Table S3.xlsx
- Table S4.xlsx
- Table S5 - VO2max (absolute).docx
- Table S6 - VO2max (relative).docx
- Table S7 - Body Mass.docx
- Table S8 - Lean Mass.docx
- Table S9 - Fat Mass.docx
