# Supplementary material for: Physiological Adaptations to Progressive Endurance Exercise Training in Adult and Aged Rats: Insights from the Molecular Transducers of Physical Activity Consortium (MoTrPAC)
Source: Function (Oxf). 2024 Mar 28;5(4):zqae014. doi: 10.1093/function/zqae014 (PMC11245678; doi:10.1093/function/zqae014)
Supplement: zqae014_Supplemental_Files [file zqae014_supplemental_files.zip › Table S3.xlsx]

## Sheet: Data Dictionary
Column	Description	Notes
response	The variable being tested.
age	The age of the animals being tested. Either "6M" (Adult) or "18M" (Aged).
sex	The sex of the animals being tested. Either "Female" or "Male".
group	The training group to which the animals belong. Either "SED" (sedentary) or the number of weeks of training ("1W", "2W", "4W", or "8W").
estimate_type	How to interpret the value in the "estimate" column. Either "(post - pre) mean" (difference of pre-training and post-training means) or "signed mean (post - pre) rank" (signed mean ranks of (post - pre) training differences used in the Wilcoxon test).
estimate	The value of the point estimate rounded to the nearest hundredth.
pre_mean	The mean of the pre-training observations rounded to the nearest hundredth. Used to calculate values in the "pct_change" column.	Only applicable when "estimate_type" = "(post - pre) mean".
pct_change	Percent change from pre-training to post-training rounded to the nearest percent. Calculated as (estimate / pre_mean) * 100%.	Only applicable when "estimate_type" = "(post - pre) mean".
SE	The standard error of the mean rounded to the nearest hundredth.	Only applicable when "estimate_type" = "(post - pre) mean".
lower.CL	The lower bound of the 95% confidence interval rounded to the nearest hundredth. Calculated as estimate - 1.96 * SE.	Only applicable when "estimate_type" = "(post - pre) mean".
upper.CL	The upper bound of the 95% confidence interval rounded to the nearest hundredth. Calculated as estimate + 1.96 * SE.	Only applicable when "estimate_type" = "(post - pre) mean".
statistic_type	How to interpret the value in the "statistic" column. Either "t" (Student's t-statistic) or "W" (Wilcoxon's W-statistic).
statistic	The value of the test statistic rounded to the nearest hundredth.
df	The number of degrees of freedom available to estimate the error.	Only applicable when "estimate_type" = "(post - pre) mean".
n	The number of observations (post - pre differences) used as input for the Wilcoxon signed rank test.	Only applicable when "estimate_type" = "signed mean (post - pre) rank".
p.value	The p-value associated with the value of the test statistic and degrees of freedom or number of observations. Rounded to two significant digits.
p.adj	P-values adjusted for multiple comparisons across all groups within each combination of response, age, and sex using the Holm method. Rounded to two significant digits.
signif	Whether the adjusted p-values are significant (below 0.05). TRUE or FALSE.
model_type	The R function used to construct the statistical model. Either "lm" or "wilcox.test".
formula	The model formula. Describes the response variable (and any transformations) and all predictor variables that were included.	Only applicable when "model_type" = "lm".
weights	If reciprocal group variances were used as weights to account for heteroscedasticity (nonconstant residual variance), this is noted here.	Only applicable when "model_type" = "lm".
obs_removed	If any outliers were removed and did not contribute to the final results, their Iowa IDs are listed here.	Only applicable when "model_type" = "lm".

## Sheet: Results
response	age	sex	group	estimate_type	estimate	pre_mean	pct_change	SE	lower.CL	upper.CL	statistic_type	statistic	df	n	p.value	p.adj	signif	model_type	formula	weights	obs_removed	0
Absolute VO2max	6M	Female	SED	(post - pre) mean	0.13	13.15	1	0.34	-0.54	0.8	t	0.39	131		0.7	0.7	FALSE	lm	I(post_vo2max_ml_min - pre_vo2max_ml_min) ~ age_group * sex			1
Absolute VO2max	6M	Female	4W	(post - pre) mean	0.5	13.82	4	0.26	-0.02	1.02	t	1.92	131		0.057	0.11	FALSE	lm	I(post_vo2max_ml_min - pre_vo2max_ml_min) ~ age_group * sex			1
Absolute VO2max	6M	Female	8W	(post - pre) mean	2.59	13.04	20	0.28	2.03	3.16	t	9.11	131		1.2e-15	3.7e-15	TRUE	lm	I(post_vo2max_ml_min - pre_vo2max_ml_min) ~ age_group * sex			1
Absolute VO2max	6M	Male	SED	(post - pre) mean	-0.07	21.17	0	0.34	-0.74	0.6	t	-0.2	131		0.84	0.84	FALSE	lm	I(post_vo2max_ml_min - pre_vo2max_ml_min) ~ age_group * sex			1
Absolute VO2max	6M	Male	4W	(post - pre) mean	0.8	20.82	4	0.28	0.25	1.34	t	2.88	131		0.0047	0.0094	TRUE	lm	I(post_vo2max_ml_min - pre_vo2max_ml_min) ~ age_group * sex			1
Absolute VO2max	6M	Male	8W	(post - pre) mean	2.5	22.09	11	0.33	1.86	3.14	t	7.68	131		3.3e-12	1e-11	TRUE	lm	I(post_vo2max_ml_min - pre_vo2max_ml_min) ~ age_group * sex			1
Absolute VO2max	18M	Female	SED	(post - pre) mean	-0.06	12.36	0	0.37	-0.79	0.68	t	-0.16	131		0.88	0.88	FALSE	lm	I(post_vo2max_ml_min - pre_vo2max_ml_min) ~ age_group * sex			1
Absolute VO2max	18M	Female	8W	(post - pre) mean	1.94	12.89	15	0.29	1.36	2.52	t	6.61	131		8.8e-10	1.8e-09	TRUE	lm	I(post_vo2max_ml_min - pre_vo2max_ml_min) ~ age_group * sex			1
Absolute VO2max	18M	Male	SED	(post - pre) mean	-0.72	20.32	-4	0.42	-1.55	0.1	t	-1.74	131		0.083	0.083	FALSE	lm	I(post_vo2max_ml_min - pre_vo2max_ml_min) ~ age_group * sex			1
Absolute VO2max	18M	Male	8W	(post - pre) mean	1.16	20	6	0.3	0.56	1.76	t	3.83	131		0.0002	0.0004	TRUE	lm	I(post_vo2max_ml_min - pre_vo2max_ml_min) ~ age_group * sex			1
Maximum Run Speed	6M	Female	SED	signed mean (post - pre) rank	-3.6				-5.4	-2.7	W	0		12	0.0033	0.0033	TRUE	wilcox.test				2
Maximum Run Speed	6M	Female	4W	signed mean (post - pre) rank	2.7				1.8	3.6	W	105		20	0.00084	0.0017	TRUE	wilcox.test				2
Maximum Run Speed	6M	Female	8W	signed mean (post - pre) rank	5.4				4.5	6.3	W	153		17	0.00028	0.00082	TRUE	wilcox.test				2
Maximum Run Speed	6M	Male	SED	signed mean (post - pre) rank	-1.8						W	0		12	0.037	0.037	TRUE	wilcox.test				2
Maximum Run Speed	6M	Male	4W	signed mean (post - pre) rank	3.6				1.8	3.6	W	153		18	0.00028	0.00085	TRUE	wilcox.test				2
Maximum Run Speed	6M	Male	8W	signed mean (post - pre) rank	10.8				9	11.7	W	91		13	0.0016	0.0031	TRUE	wilcox.test				2
Maximum Run Speed	18M	Female	SED	signed mean (post - pre) rank	-1.8				-3.6	0	W	4		10	0.042	0.042	TRUE	wilcox.test				2
Maximum Run Speed	18M	Female	4W	signed mean (post - pre) rank	6.3				5.4	7.2	W	136		16	0.00039	0.0012	TRUE	wilcox.test				2
Maximum Run Speed	18M	Female	8W	signed mean (post - pre) rank	8.1				7.2	9	W	136		16	0.00039	0.0012	TRUE	wilcox.test				2
Maximum Run Speed	18M	Male	SED	signed mean (post - pre) rank	-1.8				-2.7	0	W	4		10	0.1	0.1	FALSE	wilcox.test				2
Maximum Run Speed	18M	Male	4W	signed mean (post - pre) rank	4.5				3.6	5.4	W	105		14	0.00098	0.0021	TRUE	wilcox.test				2
Maximum Run Speed	18M	Male	8W	signed mean (post - pre) rank	7.2				5.4	8.1	W	120		15	0.00071	0.0021	TRUE	wilcox.test				2
NMR % Fat	6M	Female	SED	(post - pre) mean	3	11.48	26	0.33	2.35	3.65	t	9.18	159		2.2e-16	6.6e-16	TRUE	lm	I(post_fat_pct - pre_fat_pct) ~ age * sex * group	reciprocal group variances	06M4T17, 06M4T19, 18F8T29	3
NMR % Fat	6M	Female	4W	(post - pre) mean	-0.4	11.59	-3	0.23	-0.85	0.05	t	-1.77	159		0.078	0.16	FALSE	lm	I(post_fat_pct - pre_fat_pct) ~ age * sex * group	reciprocal group variances	06M4T17, 06M4T19, 18F8T29	3
NMR % Fat	6M	Female	8W	(post - pre) mean	-0.01	11.13	0	0.38	-0.77	0.74	t	-0.03	159		0.98	0.98	FALSE	lm	I(post_fat_pct - pre_fat_pct) ~ age * sex * group	reciprocal group variances	06M4T17, 06M4T19, 18F8T29	3
NMR % Fat	6M	Male	SED	(post - pre) mean	1.26	14.04	9	0.37	0.53	1.98	t	3.42	159		0.00079	0.00079	TRUE	lm	I(post_fat_pct - pre_fat_pct) ~ age * sex * group	reciprocal group variances	06M4T17, 06M4T19, 18F8T29	3
NMR % Fat	6M	Male	4W	(post - pre) mean	-2.31	14.17	-16	0.25	-2.8	-1.82	t	-9.28	159		1.2e-16	2.4e-16	TRUE	lm	I(post_fat_pct - pre_fat_pct) ~ age * sex * group	reciprocal group variances	06M4T17, 06M4T19, 18F8T29	3
NMR % Fat	6M	Male	8W	(post - pre) mean	-4.83	13.6	-36	0.25	-5.32	-4.34	t	-19.59	159		3.1e-44	9.2e-44	TRUE	lm	I(post_fat_pct - pre_fat_pct) ~ age * sex * group	reciprocal group variances	06M4T17, 06M4T19, 18F8T29	3
NMR % Fat	18M	Female	SED	(post - pre) mean	-0.97	18.87	-5	0.44	-1.84	-0.1	t	-2.21	159		0.029	0.029	TRUE	lm	I(post_fat_pct - pre_fat_pct) ~ age * sex * group	reciprocal group variances	06M4T17, 06M4T19, 18F8T29	3
NMR % Fat	18M	Female	4W	(post - pre) mean	-1.61	17.57	-9	0.19	-1.98	-1.24	t	-8.56	159		9.1e-15	1.8e-14	TRUE	lm	I(post_fat_pct - pre_fat_pct) ~ age * sex * group	reciprocal group variances	06M4T17, 06M4T19, 18F8T29	3
NMR % Fat	18M	Female	8W	(post - pre) mean	-2.49	18.19	-14	0.25	-2.98	-2	t	-10	159		1.4e-18	4.2e-18	TRUE	lm	I(post_fat_pct - pre_fat_pct) ~ age * sex * group	reciprocal group variances	06M4T17, 06M4T19, 18F8T29	3
NMR % Fat	18M	Male	SED	(post - pre) mean	-1.49	19.31	-8	0.42	-2.32	-0.66	t	-3.54	159		0.00053	0.00053	TRUE	lm	I(post_fat_pct - pre_fat_pct) ~ age * sex * group	reciprocal group variances	06M4T17, 06M4T19, 18F8T29	3
NMR % Fat	18M	Male	4W	(post - pre) mean	-2.7	17.98	-15	0.32	-3.33	-2.07	t	-8.48	159		1.5e-14	3e-14	TRUE	lm	I(post_fat_pct - pre_fat_pct) ~ age * sex * group	reciprocal group variances	06M4T17, 06M4T19, 18F8T29	3
NMR % Fat	18M	Male	8W	(post - pre) mean	-4.73	18.62	-25	0.33	-5.38	-4.07	t	-14.26	159		3e-30	9.1e-30	TRUE	lm	I(post_fat_pct - pre_fat_pct) ~ age * sex * group	reciprocal group variances	06M4T17, 06M4T19, 18F8T29	3
NMR % Lean	6M	Female	SED	(post - pre) mean	-2.82	58.84	-5	0.44	-3.69	-1.94	t	-6.38	162		1.8e-09	5.4e-09	TRUE	lm	I(post_lean_pct - pre_lean_pct) ~ age * sex * group	reciprocal group variances		4
NMR % Lean	6M	Female	4W	(post - pre) mean	1.29	58.39	2	0.37	0.57	2.01	t	3.53	162		0.00055	0.0011	TRUE	lm	I(post_lean_pct - pre_lean_pct) ~ age * sex * group	reciprocal group variances		4
NMR % Lean	6M	Female	8W	(post - pre) mean	1.15	58.45	2	0.45	0.26	2.04	t	2.54	162		0.012	0.012	TRUE	lm	I(post_lean_pct - pre_lean_pct) ~ age * sex * group	reciprocal group variances		4
NMR % Lean	6M	Male	SED	(post - pre) mean	-0.1	56.32	0	0.69	-1.46	1.26	t	-0.14	162		0.89	0.89	FALSE	lm	I(post_lean_pct - pre_lean_pct) ~ age * sex * group	reciprocal group variances		4
NMR % Lean	6M	Male	4W	(post - pre) mean	2.51	54.97	5	0.36	1.8	3.22	t	6.96	162		8e-11	2.4e-10	TRUE	lm	I(post_lean_pct - pre_lean_pct) ~ age * sex * group	reciprocal group variances		4
NMR % Lean	6M	Male	8W	(post - pre) mean	2.67	56.41	5	0.71	1.27	4.07	t	3.76	162		0.00023	0.00047	TRUE	lm	I(post_lean_pct - pre_lean_pct) ~ age * sex * group	reciprocal group variances		4
NMR % Lean	18M	Female	SED	(post - pre) mean	-2.65	55.55	-5	0.25	-3.15	-2.15	t	-10.4	162		1e-19	3e-19	TRUE	lm	I(post_lean_pct - pre_lean_pct) ~ age * sex * group	reciprocal group variances		4
NMR % Lean	18M	Female	4W	(post - pre) mean	-0.58	53.81	-1	0.22	-1.02	-0.13	t	-2.56	162		0.011	0.011	TRUE	lm	I(post_lean_pct - pre_lean_pct) ~ age * sex * group	reciprocal group variances		4
NMR % Lean	18M	Female	8W	(post - pre) mean	-1.75	56.5	-3	0.4	-2.54	-0.96	t	-4.4	162		2e-05	4e-05	TRUE	lm	I(post_lean_pct - pre_lean_pct) ~ age * sex * group	reciprocal group variances		4
NMR % Lean	18M	Male	SED	(post - pre) mean	0.25	52.16	0	0.34	-0.42	0.93	t	0.74	162		0.46	0.46	FALSE	lm	I(post_lean_pct - pre_lean_pct) ~ age * sex * group	reciprocal group variances		4
NMR % Lean	18M	Male	4W	(post - pre) mean	1.72	52.46	3	0.26	1.21	2.24	t	6.6	162		5.4e-10	1.1e-09	TRUE	lm	I(post_lean_pct - pre_lean_pct) ~ age * sex * group	reciprocal group variances		4
NMR % Lean	18M	Male	8W	(post - pre) mean	2.73	52.07	5	0.29	2.17	3.3	t	9.55	162		2e-17	5.9e-17	TRUE	lm	I(post_lean_pct - pre_lean_pct) ~ age * sex * group	reciprocal group variances		4
NMR Body Mass	6M	Female	SED	(post - pre) mean	19.24	180.45	11	1.82	15.66	22.83	t	10.6	162		2.8e-20	8.5e-20	TRUE	lm	I(post_body_mass - pre_body_mass) ~ age * sex * group	reciprocal group variances		5
NMR Body Mass	6M	Female	4W	(post - pre) mean	7.14	179.23	4	1.1	4.97	9.31	t	6.49	162		9.8e-10	2e-09	TRUE	lm	I(post_body_mass - pre_body_mass) ~ age * sex * group	reciprocal group variances		5
NMR Body Mass	6M	Female	8W	(post - pre) mean	8.77	181.19	5	1.37	6.07	11.47	t	6.42	162		1.5e-09	2e-09	TRUE	lm	I(post_body_mass - pre_body_mass) ~ age * sex * group	reciprocal group variances		5
NMR Body Mass	6M	Male	SED	(post - pre) mean	21.68	331.03	7	5.3	11.21	32.16	t	4.09	162		6.8e-05	0.00014	TRUE	lm	I(post_body_mass - pre_body_mass) ~ age * sex * group	reciprocal group variances		5
NMR Body Mass	6M	Male	4W	(post - pre) mean	-4.83	328.78	-1	3.45	-11.64	1.99	t	-1.4	162		0.16	0.16	FALSE	lm	I(post_body_mass - pre_body_mass) ~ age * sex * group	reciprocal group variances		5
NMR Body Mass	6M	Male	8W	(post - pre) mean	-15.62	332.38	-5	1.34	-18.27	-12.96	t	-11.62	162		4.4e-23	1.3e-22	TRUE	lm	I(post_body_mass - pre_body_mass) ~ age * sex * group	reciprocal group variances		5
NMR Body Mass	18M	Female	SED	(post - pre) mean	-2	241.07	-1	2.06	-6.07	2.07	t	-0.97	162		0.33	0.33	FALSE	lm	I(post_body_mass - pre_body_mass) ~ age * sex * group	reciprocal group variances		5
NMR Body Mass	18M	Female	4W	(post - pre) mean	-4.36	233.75	-2	1.05	-6.44	-2.28	t	-4.14	162		5.5e-05	0.00017	TRUE	lm	I(post_body_mass - pre_body_mass) ~ age * sex * group	reciprocal group variances		5
NMR Body Mass	18M	Female	8W	(post - pre) mean	-6.52	238.46	-3	1.88	-10.24	-2.81	t	-3.47	162		0.00067	0.0013	TRUE	lm	I(post_body_mass - pre_body_mass) ~ age * sex * group	reciprocal group variances		5
NMR Body Mass	18M	Male	SED	(post - pre) mean	-20.75	442.23	-5	3.22	-27.1	-14.39	t	-6.44	162		1.3e-09	1.3e-09	TRUE	lm	I(post_body_mass - pre_body_mass) ~ age * sex * group	reciprocal group variances		5
NMR Body Mass	18M	Male	4W	(post - pre) mean	-26.36	428.79	-6	1.94	-30.2	-22.52	t	-13.56	162		1.8e-28	3.6e-28	TRUE	lm	I(post_body_mass - pre_body_mass) ~ age * sex * group	reciprocal group variances		5
NMR Body Mass	18M	Male	8W	(post - pre) mean	-48.87	437.43	-11	2.8	-54.4	-43.33	t	-17.43	162		5.5e-39	1.7e-38	TRUE	lm	I(post_body_mass - pre_body_mass) ~ age * sex * group	reciprocal group variances		5
NMR Fat Mass	6M	Female	SED	(post - pre) mean	8.15	20.87	39	0.81	6.56	9.74	t	10.1	162		6.6e-19	2e-18	TRUE	lm	I(post_fat - pre_fat) ~ age * sex * group	reciprocal group variances		6
NMR Fat Mass	6M	Female	4W	(post - pre) mean	0.05	20.88	0	0.49	-0.92	1.01	t	0.1	162		0.92	0.92	FALSE	lm	I(post_fat - pre_fat) ~ age * sex * group	reciprocal group variances		6
NMR Fat Mass	6M	Female	8W	(post - pre) mean	0.93	20.06	5	0.8	-0.65	2.5	t	1.16	162		0.25	0.5	FALSE	lm	I(post_fat - pre_fat) ~ age * sex * group	reciprocal group variances		6
NMR Fat Mass	6M	Male	SED	(post - pre) mean	7.71	46.7	17	1.97	3.83	11.6	t	3.92	162		0.00013	0.00013	TRUE	lm	I(post_fat - pre_fat) ~ age * sex * group	reciprocal group variances		6
NMR Fat Mass	6M	Male	4W	(post - pre) mean	-8.08	45.98	-18	1.53	-11.1	-5.07	t	-5.29	162		3.8e-07	7.7e-07	TRUE	lm	I(post_fat - pre_fat) ~ age * sex * group	reciprocal group variances		6
NMR Fat Mass	6M	Male	8W	(post - pre) mean	-17.53	45.77	-38	0.87	-19.24	-15.82	t	-20.23	162		3.4e-46	1e-45	TRUE	lm	I(post_fat - pre_fat) ~ age * sex * group	reciprocal group variances		6
NMR Fat Mass	18M	Female	SED	(post - pre) mean	-2.74	45.74	-6	1.26	-5.22	-0.25	t	-2.17	162		0.031	0.031	TRUE	lm	I(post_fat - pre_fat) ~ age * sex * group	reciprocal group variances		6
NMR Fat Mass	18M	Female	4W	(post - pre) mean	-4.4	41.68	-11	0.52	-5.42	-3.37	t	-8.45	162		1.6e-14	4.7e-14	TRUE	lm	I(post_fat - pre_fat) ~ age * sex * group	reciprocal group variances		6
NMR Fat Mass	18M	Female	8W	(post - pre) mean	-6.18	43.18	-14	1.3	-8.74	-3.61	t	-4.76	162		4.2e-06	8.5e-06	TRUE	lm	I(post_fat - pre_fat) ~ age * sex * group	reciprocal group variances		6
NMR Fat Mass	18M	Male	SED	(post - pre) mean	-10.17	85.28	-12	2.22	-14.55	-5.78	t	-4.58	162		9.3e-06	9.3e-06	TRUE	lm	I(post_fat - pre_fat) ~ age * sex * group	reciprocal group variances		6
NMR Fat Mass	18M	Male	4W	(post - pre) mean	-15.53	76.44	-20	1.53	-18.56	-12.5	t	-10.13	162		5.3e-19	1.1e-18	TRUE	lm	I(post_fat - pre_fat) ~ age * sex * group	reciprocal group variances		6
NMR Fat Mass	18M	Male	8W	(post - pre) mean	-27.33	82.07	-33	1.69	-30.67	-24	t	-16.2	162		1e-35	3e-35	TRUE	lm	I(post_fat - pre_fat) ~ age * sex * group	reciprocal group variances		6
NMR Lean Mass	6M	Female	SED	(post - pre) mean	5.66	105.52	5	0.84	4	7.32	t	6.73	162		2.8e-10	2.8e-10	TRUE	lm	I(post_lean - pre_lean) ~ age * sex * group	reciprocal group variances		7
NMR Lean Mass	6M	Female	4W	(post - pre) mean	6.62	106	6	0.52	5.59	7.65	t	12.64	162		6.5e-26	1.9e-25	TRUE	lm	I(post_lean - pre_lean) ~ age * sex * group	reciprocal group variances		7
NMR Lean Mass	6M	Female	8W	(post - pre) mean	7.28	105.19	7	0.76	5.78	8.78	t	9.57	162		1.8e-17	3.5e-17	TRUE	lm	I(post_lean - pre_lean) ~ age * sex * group	reciprocal group variances		7
NMR Lean Mass	6M	Male	SED	(post - pre) mean	11.77	189.07	6	3.7	4.46	19.08	t	3.18	162		0.0018	0.0053	TRUE	lm	I(post_lean - pre_lean) ~ age * sex * group	reciprocal group variances		7
NMR Lean Mass	6M	Male	4W	(post - pre) mean	5.34	177.31	3	2.51	0.38	10.3	t	2.12	162		0.035	0.07	FALSE	lm	I(post_lean - pre_lean) ~ age * sex * group	reciprocal group variances		7
NMR Lean Mass	6M	Male	8W	(post - pre) mean	-0.33	188.57	0	2.17	-4.61	3.94	t	-0.15	162		0.88	0.88	FALSE	lm	I(post_lean - pre_lean) ~ age * sex * group	reciprocal group variances		7
NMR Lean Mass	18M	Female	SED	(post - pre) mean	-7.51	135.02	-6	0.73	-8.95	-6.07	t	-10.3	162		1.9e-19	5.6e-19	TRUE	lm	I(post_lean - pre_lean) ~ age * sex * group	reciprocal group variances		7
NMR Lean Mass	18M	Female	4W	(post - pre) mean	-3.64	123.21	-3	0.43	-4.48	-2.79	t	-8.48	162		1.3e-14	1.3e-14	TRUE	lm	I(post_lean - pre_lean) ~ age * sex * group	reciprocal group variances		7
NMR Lean Mass	18M	Female	8W	(post - pre) mean	-7.78	135.56	-6	0.81	-9.39	-6.17	t	-9.55	162		2.1e-17	4.1e-17	TRUE	lm	I(post_lean - pre_lean) ~ age * sex * group	reciprocal group variances		7
NMR Lean Mass	18M	Male	SED	(post - pre) mean	-9.67	229.48	-4	1.9	-13.42	-5.93	t	-5.1	162		9.4e-07	9.4e-07	TRUE	lm	I(post_lean - pre_lean) ~ age * sex * group	reciprocal group variances		7
NMR Lean Mass	18M	Male	4W	(post - pre) mean	-6.96	226.07	-3	0.99	-8.91	-5	t	-7.02	162		5.8e-11	1.2e-10	TRUE	lm	I(post_lean - pre_lean) ~ age * sex * group	reciprocal group variances		7
NMR Lean Mass	18M	Male	8W	(post - pre) mean	-14.88	226.85	-7	1.26	-17.38	-12.39	t	-11.78	162		1.6e-23	4.8e-23	TRUE	lm	I(post_lean - pre_lean) ~ age * sex * group	reciprocal group variances		7
Relative VO2max	6M	Female	SED	(post - pre) mean	-6.94	73.8	-9	2.14	-11.17	-2.71	t	-3.24	131		0.0015	0.003	TRUE	lm	I(post_vo2max_ml_kg_min - pre_vo2max_ml_kg_min) ~ age_group * sex	reciprocal group variances		8
Relative VO2max	6M	Female	4W	(post - pre) mean	1.82	74.12	2	0.88	0.07	3.56	t	2.06	131		0.041	0.041	TRUE	lm	I(post_vo2max_ml_kg_min - pre_vo2max_ml_kg_min) ~ age_group * sex	reciprocal group variances		8
Relative VO2max	6M	Female	8W	(post - pre) mean	10.21	72.64	14	1.38	7.48	12.95	t	7.39	131		1.6e-11	4.7e-11	TRUE	lm	I(post_vo2max_ml_kg_min - pre_vo2max_ml_kg_min) ~ age_group * sex	reciprocal group variances		8
Relative VO2max	6M	Male	SED	(post - pre) mean	-3.7	62.9	-6	1.12	-5.92	-1.48	t	-3.3	131		0.0013	0.0013	TRUE	lm	I(post_vo2max_ml_kg_min - pre_vo2max_ml_kg_min) ~ age_group * sex	reciprocal group variances		8
Relative VO2max	6M	Male	4W	(post - pre) mean	2.64	65.42	4	0.63	1.4	3.89	t	4.2	131		4.8e-05	9.6e-05	TRUE	lm	I(post_vo2max_ml_kg_min - pre_vo2max_ml_kg_min) ~ age_group * sex	reciprocal group variances		8
Relative VO2max	6M	Male	8W	(post - pre) mean	11.18	66.04	17	1.23	8.75	13.61	t	9.1	131		1.3e-15	3.8e-15	TRUE	lm	I(post_vo2max_ml_kg_min - pre_vo2max_ml_kg_min) ~ age_group * sex	reciprocal group variances		8
Relative VO2max	18M	Female	SED	(post - pre) mean	-0.3	50.15	-1	1.06	-2.4	1.8	t	-0.28	131		0.78	0.78	FALSE	lm	I(post_vo2max_ml_kg_min - pre_vo2max_ml_kg_min) ~ age_group * sex	reciprocal group variances		8
Relative VO2max	18M	Female	8W	(post - pre) mean	9.74	53.82	18	0.96	7.84	11.64	t	10.16	131		3e-18	6.1e-18	TRUE	lm	I(post_vo2max_ml_kg_min - pre_vo2max_ml_kg_min) ~ age_group * sex	reciprocal group variances		8
Relative VO2max	18M	Male	SED	(post - pre) mean	0.24	46.5	1	0.89	-1.53	2.01	t	0.27	131		0.79	0.79	FALSE	lm	I(post_vo2max_ml_kg_min - pre_vo2max_ml_kg_min) ~ age_group * sex	reciprocal group variances		8
Relative VO2max	18M	Male	8W	(post - pre) mean	8.39	46.1	18	0.89	6.64	10.14	t	9.47	131		1.6e-16	3.1e-16	TRUE	lm	I(post_vo2max_ml_kg_min - pre_vo2max_ml_kg_min) ~ age_group * sex	reciprocal group variances		8
Terminal - NMR Pre Body Mass	6M	Female	1W	(post - pre) mean	-5.91	191.33	-3	1.38	-8.64	-3.18	t	-4.3	99		4.1e-05	8.2e-05	TRUE	lm	I(term_body_mass - nmr_pre_body_mass) ~ age * sex * group	reciprocal group variances	06F4T16	9
Terminal - NMR Pre Body Mass	6M	Female	2W	(post - pre) mean	-2.78	190.24	-1	1.36	-5.49	-0.07	t	-2.04	99		0.044	0.044	TRUE	lm	I(term_body_mass - nmr_pre_body_mass) ~ age * sex * group	reciprocal group variances	06F4T16	9
Terminal - NMR Pre Body Mass	6M	Male	1W	(post - pre) mean	-8.98	350.98	-3	1.66	-12.27	-5.68	t	-5.4	99		4.6e-07	4.6e-07	TRUE	lm	I(term_body_mass - nmr_pre_body_mass) ~ age * sex * group	reciprocal group variances	06F4T16	9
Terminal - NMR Pre Body Mass	6M	Male	2W	(post - pre) mean	-15.69	348.97	-4	1.29	-18.26	-13.13	t	-12.13	99		2.7e-21	5.4e-21	TRUE	lm	I(term_body_mass - nmr_pre_body_mass) ~ age * sex * group	reciprocal group variances	06F4T16	9
Terminal - NMR Pre Body Mass	18M	Female	1W	(post - pre) mean	-7.72	227.75	-3	1.54	-10.78	-4.66	t	-5.01	99		2.4e-06	2.4e-06	TRUE	lm	I(term_body_mass - nmr_pre_body_mass) ~ age * sex * group	reciprocal group variances	06F4T16	9
Terminal - NMR Pre Body Mass	18M	Female	2W	(post - pre) mean	-12.63	231.38	-5	1.29	-15.19	-10.07	t	-9.79	99		3.1e-16	6.2e-16	TRUE	lm	I(term_body_mass - nmr_pre_body_mass) ~ age * sex * group	reciprocal group variances	06F4T16	9
Terminal - NMR Pre Body Mass	18M	Male	1W	(post - pre) mean	-20.49	417.78	-5	2.24	-24.94	-16.04	t	-9.13	99		8.6e-15	8.6e-15	TRUE	lm	I(term_body_mass - nmr_pre_body_mass) ~ age * sex * group	reciprocal group variances	06F4T16	9
Terminal - NMR Pre Body Mass	18M	Male	2W	(post - pre) mean	-25.5	424.45	-6	1.56	-28.59	-22.41	t	-16.39	99		5.8e-30	1.2e-29	TRUE	lm	I(term_body_mass - nmr_pre_body_mass) ~ age * sex * group	reciprocal group variances	06F4T16	9
