# Supplementary material for: Physiological Adaptations to Progressive Endurance Exercise Training in Adult and Aged Rats: Insights from the Molecular Transducers of Physical Activity Consortium (MoTrPAC)
Source: Function (Oxf). 2024 Mar 28;5(4):zqae014. doi: 10.1093/function/zqae014 (PMC11245678; doi:10.1093/function/zqae014)
Supplement: zqae014_Supplemental_Files [file zqae014_supplemental_files.zip › Table S4.xlsx]

## Sheet: Data Dictionary
Column	Description	Notes
response	The variable being tested.
age	The age of the rats being tested. Either "6M" (Adult) or "18M" (Aged).
sex	The sex of the rats being tested. Either "Female" or "Male".
week	The week (1-8) when body mass was recorded.
muscle	The muscle that was sampled. One of "LG" (lateral gastrocnemius), "MG" (medial gastrocnemius), "PL" (plantaris), or "SOL" (soleus).
type	The rat muscle fiber type. One of "I", "IIa", "IIx", or "IIb".
balance	"the natural logarithm of the ratio of geometric means of the parts in each group, normalised by a coefficient to guarantee unit length of the vectors of the basis" (Exploring Compositional Data with the CoDa-Dendrogram, Pawlowsky-Glahn & Egozue 2016).	The balances were constructed as (1) log[I / g(IIa, IIx, IIb)] (2) log[IIa / g(IIx, IIb)] (3) log(IIx / IIb). The value of "estimate" is the difference between the 8W and SED balances.
contrast	The hypothesis being tested. Usually the ratio or difference between means. See "estimate_type" for more details.
estimate_type	How to interpret the value in the "estimate" column. One of "ratio" (ratio of means specified by "contrast"), "location shift" (difference of signed mean ranks used in the Wilcoxon test), or "difference of means".
null	The value of the estimate under the null hypothesis.	We are testing whether "estimate" is statistically different from "null".
estimate	The value of the point estimate rounded to the nearest hundredth.
pct_change	Percent change from SED to trained (as specified by "contrast") rounded to the nearest percent. Calculated as (estimate - 1) * 100%.	Only applicable when "estimate_type" = "ratio".
SE	The standard error of the mean rounded to the nearest hundredth.	Not applicable when "estimate_type" = "location shift".
lower.CL	The lower bound of the 95% confidence interval rounded to the nearest hundredth. Calculated as estimate - 1.96 * SE.	Not applicable when "estimate_type" = "location shift".
upper.CL	The upper bound of the 95% confidence interval rounded to the nearest hundredth. Calculated as estimate + 1.96 * SE.	Not applicable when "estimate_type" = "location shift".
statistic_type	How to interpret the value in the "statistic" column. Either "t" (Student's t-statistic), "z" (Z-statistic from a standard Normal), or "W" (Wilcoxon's W-statistic).	2*pt(estimate, df = Inf, lower.tail = FALSE) is the same as 2*pnorm(2, lower.tail = FALSE). That is, the t-distribution with infinite degrees of freedom is the same as the standard normal distribution.
statistic	The value of the test statistic rounded to the nearest hundredth.
n_SED	The number of samples in the SED group.	Only applicable when "statistic_type" = "W".
n_trained	The number of samples in the trained group (specified by "contrast").	Only applicable when "statistic_type" = "W".
df	The number of degrees of freedom available to estimate the error.	Not applicable when "estimate_type" = "location shift".
p.value	The p-value associated with the value of the test statistic and degrees of freedom or number of observations. Rounded to two significant digits.
p.adj	P-values adjusted for multiple comparisons rounded to two significant digits.	Either the Holm or Dunnett (multiple treatments vs. control) method was used to adjust p-values. See the manuscript Methods for more details.
signif	Whether the adjusted p-values are significant (below 0.05). TRUE or FALSE.
model_type	The type of statistical model or test performed. Either the name of an R function or the class of the object produced. One of "glm" (generalized linear model), "wilcox.test" (Wilcoxon signed rank test), "lme" (linear mixed effects model), or "mlm" (multivariate multiple regression model).
family	The probability distribution and link function used in the generalized linear model.	Only applicable when "model_type" = "glm".
formula	The model formula. Describes the response variable (and any transformations) and all predictor variables that were included.	"*" indicates all main effects and interactions while a ":" indicates just the interaction betweent predictors.
fixed	The fixed-effects component of the model formula. Describes the response variable (and any transformations) and all predictor variables that were included. Equivalent to "formula" for mixed effects models.	Only applicable when "model_type" = "lme".
random	The random component of the model formula. Specifies the random effects for mixed effects models.	Only applicable when "model_type" = "lme". All entries are "~1 | pid", which means that we allow a different intercept for each rat.
weights	If reciprocal group variances were used as weights to account for heteroscedasticity (nonconstant residual variance), this is noted here.	Only applicable when "model_type" is "glm" or "lme". When "model_type" = "lme", the weights are specified with nlme::varIdent.
obs_removed	If any outliers were removed and did not contribute to the final results, their Iowa IDs are listed here.

## Sheet: NMR & VO2max
response	age	sex	contrast	estimate_type	null	estimate	pct_change	SE	lower.CL	upper.CL	statistic_type	statistic	n_SED	n_trained	df	p.value	p.adj	signif	model_type	family	formula	weights	obs_removed	0
NMR Body Mass	18M	Female	1W / SED	ratio	1	0.94	-6	0.01	0.91	0.98	t	-3.87			271	2	0.00053	TRUE	glm	gaussian("log")	pre_body_mass ~ age + group + sex + age:group	reciprocal group variances		1
NMR Body Mass	18M	Female	2W / SED	ratio	1	0.96	-4	0.01	0.92	1	t	-2.64			271	2	0.032	TRUE	glm	gaussian("log")	pre_body_mass ~ age + group + sex + age:group	reciprocal group variances		1
NMR Body Mass	18M	Female	4W / SED	ratio	1	0.97	-3	0.01	0.94	1	t	-2.54			271	2	0.042	TRUE	glm	gaussian("log")	pre_body_mass ~ age + group + sex + age:group	reciprocal group variances		1
NMR Body Mass	18M	Female	8W / SED	ratio	1	0.99	-1	0.01	0.96	1.02	t	-0.92			271	1.6	0.73	FALSE	glm	gaussian("log")	pre_body_mass ~ age + group + sex + age:group	reciprocal group variances		1
NMR Body Mass	18M	Male	1W / SED	ratio	1	0.94	-6	0.01	0.91	0.98	t	-3.87			271	2	0.00053	TRUE	glm	gaussian("log")	pre_body_mass ~ age + group + sex + age:group	reciprocal group variances		1
NMR Body Mass	18M	Male	2W / SED	ratio	1	0.96	-4	0.01	0.92	1	t	-2.64			271	2	0.032	TRUE	glm	gaussian("log")	pre_body_mass ~ age + group + sex + age:group	reciprocal group variances		1
NMR Body Mass	18M	Male	4W / SED	ratio	1	0.97	-3	0.01	0.94	1	t	-2.54			271	2	0.042	TRUE	glm	gaussian("log")	pre_body_mass ~ age + group + sex + age:group	reciprocal group variances		1
NMR Body Mass	18M	Male	8W / SED	ratio	1	0.99	-1	0.01	0.96	1.02	t	-0.92			271	1.6	0.73	FALSE	glm	gaussian("log")	pre_body_mass ~ age + group + sex + age:group	reciprocal group variances		1
NMR Body Mass	6M	Female	1W / SED	ratio	1	1.06	6	0.01	1.03	1.09	t	4.55			271	8e-06	3.2e-05	TRUE	glm	gaussian("log")	pre_body_mass ~ age + group + sex + age:group	reciprocal group variances		1
NMR Body Mass	6M	Female	2W / SED	ratio	1	1.05	5	0.01	1.02	1.09	t	3.98			271	8.7e-05	0.00034	TRUE	glm	gaussian("log")	pre_body_mass ~ age + group + sex + age:group	reciprocal group variances		1
NMR Body Mass	6M	Female	4W / SED	ratio	1	0.99	-1	0.01	0.96	1.03	t	-0.46			271	1.4	0.94	FALSE	glm	gaussian("log")	pre_body_mass ~ age + group + sex + age:group	reciprocal group variances		1
NMR Body Mass	6M	Female	8W / SED	ratio	1	1	0	0.01	0.97	1.04	t	0.33			271	0.74	0.97	FALSE	glm	gaussian("log")	pre_body_mass ~ age + group + sex + age:group	reciprocal group variances		1
NMR Body Mass	6M	Male	1W / SED	ratio	1	1.06	6	0.01	1.03	1.09	t	4.55			271	8e-06	3.2e-05	TRUE	glm	gaussian("log")	pre_body_mass ~ age + group + sex + age:group	reciprocal group variances		1
NMR Body Mass	6M	Male	2W / SED	ratio	1	1.05	5	0.01	1.02	1.09	t	3.98			271	8.7e-05	0.00034	TRUE	glm	gaussian("log")	pre_body_mass ~ age + group + sex + age:group	reciprocal group variances		1
NMR Body Mass	6M	Male	4W / SED	ratio	1	0.99	-1	0.01	0.96	1.03	t	-0.46			271	1.4	0.94	FALSE	glm	gaussian("log")	pre_body_mass ~ age + group + sex + age:group	reciprocal group variances		1
NMR Body Mass	6M	Male	8W / SED	ratio	1	1	0	0.01	0.97	1.04	t	0.33			271	0.74	0.97	FALSE	glm	gaussian("log")	pre_body_mass ~ age + group + sex + age:group	reciprocal group variances		1
NMR Lean Mass	18M	Female	1W / SED	ratio	1	0.86	-14	0.02	0.82	0.91	t	-6.82			262	2	2.5e-10	TRUE	glm	gaussian("log")	pre_lean ~ sex * group * age	reciprocal group variances		2
NMR Lean Mass	18M	Female	2W / SED	ratio	1	0.87	-13	0.02	0.81	0.93	t	-5.15			262	2	2e-06	TRUE	glm	gaussian("log")	pre_lean ~ sex * group * age	reciprocal group variances		2
NMR Lean Mass	18M	Female	4W / SED	ratio	1	0.91	-9	0.02	0.87	0.96	t	-4.9			262	2	6.7e-06	TRUE	glm	gaussian("log")	pre_lean ~ sex * group * age	reciprocal group variances		2
NMR Lean Mass	18M	Female	8W / SED	ratio	1	1	0	0.02	0.96	1.05	t	0.23			262	0.82	0.99	FALSE	glm	gaussian("log")	pre_lean ~ sex * group * age	reciprocal group variances		2
NMR Lean Mass	18M	Male	1W / SED	ratio	1	0.98	-2	0.02	0.94	1.02	t	-1.12			262	1.7	0.61	FALSE	glm	gaussian("log")	pre_lean ~ sex * group * age	reciprocal group variances		2
NMR Lean Mass	18M	Male	2W / SED	ratio	1	0.99	-1	0.02	0.95	1.03	t	-0.51			262	1.4	0.93	FALSE	glm	gaussian("log")	pre_lean ~ sex * group * age	reciprocal group variances		2
NMR Lean Mass	18M	Male	4W / SED	ratio	1	0.99	-1	0.01	0.96	1.02	t	-1.22			262	1.8	0.54	FALSE	glm	gaussian("log")	pre_lean ~ sex * group * age	reciprocal group variances		2
NMR Lean Mass	18M	Male	8W / SED	ratio	1	0.99	-1	0.01	0.96	1.02	t	-0.92			262	1.6	0.73	FALSE	glm	gaussian("log")	pre_lean ~ sex * group * age	reciprocal group variances		2
NMR Lean Mass	6M	Female	1W / SED	ratio	1	1.09	9	0.02	1.05	1.13	t	5.75			262	2.4e-08	9.7e-08	TRUE	glm	gaussian("log")	pre_lean ~ sex * group * age	reciprocal group variances		2
NMR Lean Mass	6M	Female	2W / SED	ratio	1	1.08	8	0.02	1.04	1.12	t	4.68			262	4.6e-06	1.8e-05	TRUE	glm	gaussian("log")	pre_lean ~ sex * group * age	reciprocal group variances		2
NMR Lean Mass	6M	Female	4W / SED	ratio	1	1	0	0.02	0.96	1.05	t	0.25			262	0.81	0.99	FALSE	glm	gaussian("log")	pre_lean ~ sex * group * age	reciprocal group variances		2
NMR Lean Mass	6M	Female	8W / SED	ratio	1	1	0	0.02	0.96	1.04	t	-0.19			262	1.1	0.99	FALSE	glm	gaussian("log")	pre_lean ~ sex * group * age	reciprocal group variances		2
NMR Lean Mass	6M	Male	1W / SED	ratio	1	1.01	1	0.02	0.95	1.08	t	0.5			262	0.62	0.93	FALSE	glm	gaussian("log")	pre_lean ~ sex * group * age	reciprocal group variances		2
NMR Lean Mass	6M	Male	2W / SED	ratio	1	1.02	2	0.03	0.96	1.09	t	0.76			262	0.45	0.82	FALSE	glm	gaussian("log")	pre_lean ~ sex * group * age	reciprocal group variances		2
NMR Lean Mass	6M	Male	4W / SED	ratio	1	0.94	-6	0.02	0.88	1	t	-2.6			262	2	0.035	TRUE	glm	gaussian("log")	pre_lean ~ sex * group * age	reciprocal group variances		2
NMR Lean Mass	6M	Male	8W / SED	ratio	1	1	0	0.02	0.95	1.05	t	-0.14			262	1.1	1	FALSE	glm	gaussian("log")	pre_lean ~ sex * group * age	reciprocal group variances		2
NMR Fat Mass	18M	Female	1W / SED	ratio	1	0.88	-12	0.04	0.79	0.99	t	-2.58			266	2	0.037	TRUE	glm	gaussian("log")	pre_fat ~ age + sex + group + age:sex + age:group + sex:group	reciprocal group variances		3
NMR Fat Mass	18M	Female	2W / SED	ratio	1	0.93	-7	0.05	0.83	1.06	t	-1.38			266	1.8	0.44	FALSE	glm	gaussian("log")	pre_fat ~ age + sex + group + age:sex + age:group + sex:group	reciprocal group variances		3
NMR Fat Mass	18M	Female	4W / SED	ratio	1	0.91	-9	0.04	0.81	1.02	t	-1.98			266	2	0.16	FALSE	glm	gaussian("log")	pre_fat ~ age + sex + group + age:sex + age:group + sex:group	reciprocal group variances		3
NMR Fat Mass	18M	Female	8W / SED	ratio	1	0.94	-6	0.04	0.85	1.05	t	-1.4			266	1.8	0.43	FALSE	glm	gaussian("log")	pre_fat ~ age + sex + group + age:sex + age:group + sex:group	reciprocal group variances		3
NMR Fat Mass	18M	Male	1W / SED	ratio	1	0.91	-9	0.04	0.82	1.01	t	-2.14			266	2	0.11	FALSE	glm	gaussian("log")	pre_fat ~ age + sex + group + age:sex + age:group + sex:group	reciprocal group variances		3
NMR Fat Mass	18M	Male	2W / SED	ratio	1	0.92	-8	0.04	0.83	1.02	t	-1.92			266	1.9	0.18	FALSE	glm	gaussian("log")	pre_fat ~ age + sex + group + age:sex + age:group + sex:group	reciprocal group variances		3
NMR Fat Mass	18M	Male	4W / SED	ratio	1	0.9	-10	0.03	0.81	0.99	t	-2.82			266	2	0.019	TRUE	glm	gaussian("log")	pre_fat ~ age + sex + group + age:sex + age:group + sex:group	reciprocal group variances		3
NMR Fat Mass	18M	Male	8W / SED	ratio	1	0.96	-4	0.04	0.88	1.06	t	-1			266	1.7	0.68	FALSE	glm	gaussian("log")	pre_fat ~ age + sex + group + age:sex + age:group + sex:group	reciprocal group variances		3
NMR Fat Mass	6M	Female	1W / SED	ratio	1	1.11	11	0.05	0.99	1.23	t	2.32			266	0.021	0.073	FALSE	glm	gaussian("log")	pre_fat ~ age + sex + group + age:sex + age:group + sex:group	reciprocal group variances		3
NMR Fat Mass	6M	Female	2W / SED	ratio	1	1.14	14	0.04	1.05	1.24	t	3.97			266	9.4e-05	0.00037	TRUE	glm	gaussian("log")	pre_fat ~ age + sex + group + age:sex + age:group + sex:group	reciprocal group variances		3
NMR Fat Mass	6M	Female	4W / SED	ratio	1	1	0	0.04	0.9	1.11	t	0.02			266	0.99	1	FALSE	glm	gaussian("log")	pre_fat ~ age + sex + group + age:sex + age:group + sex:group	reciprocal group variances		3
NMR Fat Mass	6M	Female	8W / SED	ratio	1	0.96	-4	0.04	0.87	1.06	t	-1.01			266	1.7	0.68	FALSE	glm	gaussian("log")	pre_fat ~ age + sex + group + age:sex + age:group + sex:group	reciprocal group variances		3
NMR Fat Mass	6M	Male	1W / SED	ratio	1	1.14	14	0.05	1.04	1.26	t	3.37			266	0.00086	0.0033	TRUE	glm	gaussian("log")	pre_fat ~ age + sex + group + age:sex + age:group + sex:group	reciprocal group variances		3
NMR Fat Mass	6M	Male	2W / SED	ratio	1	1.13	13	0.04	1.03	1.24	t	3.1			266	0.0021	0.008	TRUE	glm	gaussian("log")	pre_fat ~ age + sex + group + age:sex + age:group + sex:group	reciprocal group variances		3
NMR Fat Mass	6M	Male	4W / SED	ratio	1	0.98	-2	0.04	0.9	1.08	t	-0.42			266	1.3	0.95	FALSE	glm	gaussian("log")	pre_fat ~ age + sex + group + age:sex + age:group + sex:group	reciprocal group variances		3
NMR Fat Mass	6M	Male	8W / SED	ratio	1	0.98	-2	0.04	0.89	1.08	t	-0.54			266	1.4	0.92	FALSE	glm	gaussian("log")	pre_fat ~ age + sex + group + age:sex + age:group + sex:group	reciprocal group variances		3
NMR % Lean	18M	Female	1W / SED	ratio	1	0.94	-6	0.01	0.91	0.96	t	-5.55			262	2	2.7e-07	TRUE	glm	gaussian("log")	pre_lean_pct ~ age * sex * group	reciprocal group variances		4
NMR % Lean	18M	Female	2W / SED	ratio	1	0.91	-9	0.01	0.88	0.93	t	-8.62			262	2	1.6e-13	TRUE	glm	gaussian("log")	pre_lean_pct ~ age * sex * group	reciprocal group variances		4
NMR % Lean	18M	Female	4W / SED	ratio	1	0.97	-3	0.01	0.95	0.99	t	-3.66			262	2	0.0012	TRUE	glm	gaussian("log")	pre_lean_pct ~ age * sex * group	reciprocal group variances		4
NMR % Lean	18M	Female	8W / SED	ratio	1	1.02	2	0.01	1	1.04	t	2.08			262	0.038	0.13	FALSE	glm	gaussian("log")	pre_lean_pct ~ age * sex * group	reciprocal group variances		4
NMR % Lean	18M	Male	1W / SED	ratio	1	1.02	2	0.01	1	1.04	t	3.07			262	0.0024	0.0089	TRUE	glm	gaussian("log")	pre_lean_pct ~ age * sex * group	reciprocal group variances		4
NMR % Lean	18M	Male	2W / SED	ratio	1	1.03	3	0.01	1.01	1.05	t	3.35			262	0.00094	0.0036	TRUE	glm	gaussian("log")	pre_lean_pct ~ age * sex * group	reciprocal group variances		4
NMR % Lean	18M	Male	4W / SED	ratio	1	1.01	1	0.01	0.99	1.03	t	0.73			262	0.47	0.84	FALSE	glm	gaussian("log")	pre_lean_pct ~ age * sex * group	reciprocal group variances		4
NMR % Lean	18M	Male	8W / SED	ratio	1	1	0	0.01	0.98	1.02	t	-0.21			262	1.2	0.99	FALSE	glm	gaussian("log")	pre_lean_pct ~ age * sex * group	reciprocal group variances		4
NMR % Lean	6M	Female	1W / SED	ratio	1	1.02	2	0.01	0.99	1.04	t	1.88			262	0.061	0.19	FALSE	glm	gaussian("log")	pre_lean_pct ~ age * sex * group	reciprocal group variances		4
NMR % Lean	6M	Female	2W / SED	ratio	1	1.02	2	0.01	1	1.04	t	2.12			262	0.035	0.12	FALSE	glm	gaussian("log")	pre_lean_pct ~ age * sex * group	reciprocal group variances		4
NMR % Lean	6M	Female	4W / SED	ratio	1	0.99	-1	0.01	0.97	1.01	t	-1.01			262	1.7	0.68	FALSE	glm	gaussian("log")	pre_lean_pct ~ age * sex * group	reciprocal group variances		4
NMR % Lean	6M	Female	8W / SED	ratio	1	0.99	-1	0.01	0.97	1.01	t	-0.8			262	1.6	0.8	FALSE	glm	gaussian("log")	pre_lean_pct ~ age * sex * group	reciprocal group variances		4
NMR % Lean	6M	Male	1W / SED	ratio	1	0.99	-1	0.01	0.97	1	t	-1.87			262	1.9	0.19	FALSE	glm	gaussian("log")	pre_lean_pct ~ age * sex * group	reciprocal group variances		4
NMR % Lean	6M	Male	2W / SED	ratio	1	0.99	-1	0.01	0.97	1	t	-2.49			262	2	0.047	TRUE	glm	gaussian("log")	pre_lean_pct ~ age * sex * group	reciprocal group variances		4
NMR % Lean	6M	Male	4W / SED	ratio	1	0.98	-2	0.01	0.96	0.99	t	-4.45			262	2	5.1e-05	TRUE	glm	gaussian("log")	pre_lean_pct ~ age * sex * group	reciprocal group variances		4
NMR % Lean	6M	Male	8W / SED	ratio	1	1	0	0.01	0.99	1.02	t	0.28			262	0.78	0.98	FALSE	glm	gaussian("log")	pre_lean_pct ~ age * sex * group	reciprocal group variances		4
NMR % Fat	18M	Female	1W / SED	ratio	1	0.94	-6	0.02	0.88	1.01	z	-2.25			Inf	2	0.084	FALSE	glm	quasipoisson("log")	pre_fat_pct ~ age + sex + group + age:sex + age:group			5
NMR % Fat	18M	Female	2W / SED	ratio	1	0.97	-3	0.03	0.91	1.03	z	-1.37			Inf	1.8	0.45	FALSE	glm	quasipoisson("log")	pre_fat_pct ~ age + sex + group + age:sex + age:group			5
NMR % Fat	18M	Female	4W / SED	ratio	1	0.93	-7	0.02	0.88	0.99	z	-2.86			Inf	2	0.016	TRUE	glm	quasipoisson("log")	pre_fat_pct ~ age + sex + group + age:sex + age:group			5
NMR % Fat	18M	Female	8W / SED	ratio	1	0.96	-4	0.02	0.91	1.02	z	-1.49			Inf	1.9	0.38	FALSE	glm	quasipoisson("log")	pre_fat_pct ~ age + sex + group + age:sex + age:group			5
NMR % Fat	18M	Male	1W / SED	ratio	1	0.94	-6	0.02	0.88	1.01	z	-2.25			Inf	2	0.084	FALSE	glm	quasipoisson("log")	pre_fat_pct ~ age + sex + group + age:sex + age:group			5
NMR % Fat	18M	Male	2W / SED	ratio	1	0.97	-3	0.03	0.91	1.03	z	-1.37			Inf	1.8	0.45	FALSE	glm	quasipoisson("log")	pre_fat_pct ~ age + sex + group + age:sex + age:group			5
NMR % Fat	18M	Male	4W / SED	ratio	1	0.93	-7	0.02	0.88	0.99	z	-2.86			Inf	2	0.016	TRUE	glm	quasipoisson("log")	pre_fat_pct ~ age + sex + group + age:sex + age:group			5
NMR % Fat	18M	Male	8W / SED	ratio	1	0.96	-4	0.02	0.91	1.02	z	-1.49			Inf	1.9	0.38	FALSE	glm	quasipoisson("log")	pre_fat_pct ~ age + sex + group + age:sex + age:group			5
NMR % Fat	6M	Female	1W / SED	ratio	1	1.08	8	0.03	1	1.15	z	2.59			Inf	0.0095	0.034	TRUE	glm	quasipoisson("log")	pre_fat_pct ~ age + sex + group + age:sex + age:group			5
NMR % Fat	6M	Female	2W / SED	ratio	1	1.08	8	0.03	1.01	1.16	z	2.86			Inf	0.0042	0.016	TRUE	glm	quasipoisson("log")	pre_fat_pct ~ age + sex + group + age:sex + age:group			5
NMR % Fat	6M	Female	4W / SED	ratio	1	1.01	1	0.03	0.94	1.08	z	0.34			Inf	0.74	0.97	FALSE	glm	quasipoisson("log")	pre_fat_pct ~ age + sex + group + age:sex + age:group			5
NMR % Fat	6M	Female	8W / SED	ratio	1	0.97	-3	0.03	0.9	1.04	z	-1.09			Inf	1.7	0.63	FALSE	glm	quasipoisson("log")	pre_fat_pct ~ age + sex + group + age:sex + age:group			5
NMR % Fat	6M	Male	1W / SED	ratio	1	1.08	8	0.03	1	1.15	z	2.59			Inf	0.0095	0.034	TRUE	glm	quasipoisson("log")	pre_fat_pct ~ age + sex + group + age:sex + age:group			5
NMR % Fat	6M	Male	2W / SED	ratio	1	1.08	8	0.03	1.01	1.16	z	2.86			Inf	0.0042	0.016	TRUE	glm	quasipoisson("log")	pre_fat_pct ~ age + sex + group + age:sex + age:group			5
NMR % Fat	6M	Male	4W / SED	ratio	1	1.01	1	0.03	0.94	1.08	z	0.34			Inf	0.74	0.97	FALSE	glm	quasipoisson("log")	pre_fat_pct ~ age + sex + group + age:sex + age:group			5
NMR % Fat	6M	Male	8W / SED	ratio	1	0.97	-3	0.03	0.9	1.04	z	-1.09			Inf	1.7	0.63	FALSE	glm	quasipoisson("log")	pre_fat_pct ~ age + sex + group + age:sex + age:group			5
Absolute VO2max	18M	Female	8W / SED	ratio	1	1.04	4	0.03	0.99	1.1	t	1.46			186	0.15	0.15	FALSE	glm	Gamma("log")	pre_vo2max_ml_min ~ age_group * sex		06MST26	6
Absolute VO2max	18M	Male	8W / SED	ratio	1	0.98	-2	0.03	0.93	1.05	t	-0.52			186	1.4	0.61	FALSE	glm	Gamma("log")	pre_vo2max_ml_min ~ age_group * sex		06MST26	6
Absolute VO2max	6M	Female	1W / SED	ratio	1	0.96	-4	0.03	0.91	1.01	t	-1.5			186	1.9	0.41	FALSE	glm	Gamma("log")	pre_vo2max_ml_min ~ age_group * sex		06MST26	6
Absolute VO2max	6M	Female	2W / SED	ratio	1	0.99	-1	0.03	0.94	1.05	t	-0.25			186	1.2	1	FALSE	glm	Gamma("log")	pre_vo2max_ml_min ~ age_group * sex		06MST26	6
Absolute VO2max	6M	Female	4W / SED	ratio	1	1.05	5	0.03	1	1.11	t	1.93			186	0.055	0.22	FALSE	glm	Gamma("log")	pre_vo2max_ml_min ~ age_group * sex		06MST26	6
Absolute VO2max	6M	Female	8W / SED	ratio	1	0.99	-1	0.03	0.94	1.05	t	-0.29			186	1.2	1	FALSE	glm	Gamma("log")	pre_vo2max_ml_min ~ age_group * sex		06MST26	6
Absolute VO2max	6M	Male	1W / SED	ratio	1	1.08	8	0.03	1.02	1.14	t	2.7			186	0.0076	0.03	TRUE	glm	Gamma("log")	pre_vo2max_ml_min ~ age_group * sex		06MST26	6
Absolute VO2max	6M	Male	2W / SED	ratio	1	1.06	6	0.03	1.01	1.12	t	2.23			186	0.027	0.081	FALSE	glm	Gamma("log")	pre_vo2max_ml_min ~ age_group * sex		06MST26	6
Absolute VO2max	6M	Male	4W / SED	ratio	1	0.98	-2	0.03	0.93	1.04	t	-0.64			186	1.5	0.53	FALSE	glm	Gamma("log")	pre_vo2max_ml_min ~ age_group * sex		06MST26	6
Absolute VO2max	6M	Male	8W / SED	ratio	1	1.04	4	0.03	0.99	1.1	t	1.5			186	0.14	0.27	FALSE	glm	Gamma("log")	pre_vo2max_ml_min ~ age_group * sex		06MST26	6
Relative VO2max	18M	Female	8W / SED	ratio	1	1.07	7	0.03	1.02	1.13	t	2.86			186	0.0048	0.0048	TRUE	glm	Gamma("log")	pre_vo2max_ml_kg_min ~ age_group * sex		18F8T1	7
Relative VO2max	18M	Male	8W / SED	ratio	1	0.99	-1	0.03	0.94	1.04	t	-0.33			186	1.3	0.74	FALSE	glm	Gamma("log")	pre_vo2max_ml_kg_min ~ age_group * sex		18F8T1	7
Relative VO2max	6M	Female	1W / SED	ratio	1	0.92	-8	0.02	0.88	0.96	t	-3.76			186	2	0.0009	TRUE	glm	Gamma("log")	pre_vo2max_ml_kg_min ~ age_group * sex		18F8T1	7
Relative VO2max	6M	Female	2W / SED	ratio	1	0.95	-5	0.02	0.9	0.99	t	-2.38			186	2	0.055	FALSE	glm	Gamma("log")	pre_vo2max_ml_kg_min ~ age_group * sex		18F8T1	7
Relative VO2max	6M	Female	4W / SED	ratio	1	1	0	0.02	0.96	1.05	t	0.2			186	0.84	0.96	FALSE	glm	Gamma("log")	pre_vo2max_ml_kg_min ~ age_group * sex		18F8T1	7
Relative VO2max	6M	Female	8W / SED	ratio	1	0.98	-2	0.02	0.94	1.03	t	-0.71			186	1.5	0.96	FALSE	glm	Gamma("log")	pre_vo2max_ml_kg_min ~ age_group * sex		18F8T1	7
Relative VO2max	6M	Male	1W / SED	ratio	1	1.05	5	0.02	1	1.1	t	2.07			186	0.04	0.12	FALSE	glm	Gamma("log")	pre_vo2max_ml_kg_min ~ age_group * sex		18F8T1	7
Relative VO2max	6M	Male	2W / SED	ratio	1	1.06	6	0.02	1.02	1.11	t	2.73			186	0.007	0.028	TRUE	glm	Gamma("log")	pre_vo2max_ml_kg_min ~ age_group * sex		18F8T1	7
Relative VO2max	6M	Male	4W / SED	ratio	1	1.04	4	0.02	1	1.09	t	1.77			186	0.078	0.12	FALSE	glm	Gamma("log")	pre_vo2max_ml_kg_min ~ age_group * sex		18F8T1	7
Relative VO2max	6M	Male	8W / SED	ratio	1	1.05	5	0.02	1	1.1	t	2.05			186	0.042	0.12	FALSE	glm	Gamma("log")	pre_vo2max_ml_kg_min ~ age_group * sex		18F8T1	7
Maximum Run Speed	18M	Female	4W - SED	location shift	0	-1.8			-1.8	0	W	49	10	16		0.073	0.15	FALSE	wilcox.test					8
Maximum Run Speed	18M	Female	8W - SED	location shift	0	-1.8			-1.8	0	W	50	10	16		0.092	0.15	FALSE	wilcox.test					8
Maximum Run Speed	18M	Male	4W - SED	location shift	0	-0.85			-1.8	0	W	46	10	14		0.12	0.24	FALSE	wilcox.test					8
Maximum Run Speed	18M	Male	8W - SED	location shift	0	0			-1.8	0	W	60.5	10	15		0.39	0.39	FALSE	wilcox.test					8
Maximum Run Speed	6M	Female	1W - SED	location shift	0	0			0	1.8	W	116	12	15		0.17	0.69	FALSE	wilcox.test					8
Maximum Run Speed	6M	Female	2W - SED	location shift	0	0			-1.8	1.8	W	94	12	15		0.86	1	FALSE	wilcox.test					8
Maximum Run Speed	6M	Female	4W - SED	location shift	0	0			0	1.8	W	135	12	20		0.52	1	FALSE	wilcox.test					8
Maximum Run Speed	6M	Female	8W - SED	location shift	0	0			0	1.8	W	127	12	17		0.21	0.69	FALSE	wilcox.test					8
Maximum Run Speed	6M	Male	1W - SED	location shift	0	-1.8			-1.8	0	W	27	12	15		0.00069	0.0021	TRUE	wilcox.test					8
Maximum Run Speed	6M	Male	2W - SED	location shift	0	-1.8			-3.6	-1.8	W	21	12	15		0.00033	0.0013	TRUE	wilcox.test					8
Maximum Run Speed	6M	Male	4W - SED	location shift	0	0			-1.8	0	W	72	12	18		0.098	0.2	FALSE	wilcox.test					8
Maximum Run Speed	6M	Male	8W - SED	location shift	0	0			-1.8	0	W	72	12	13		0.74	0.74	FALSE	wilcox.test					8

## Sheet: Weekly Body Mass
response	age	sex	week	contrast	estimate_type	null	estimate	pct_change	SE	lower.CL	upper.CL	statistic_type	statistic	df	p.value	p.adj	signif	model_type	formula	correlation
Weekly Body Mass	6M	Female	1	8W / SED	ratio	1	1	0	0.02	0.97	1.04	t	0.23	781	0.81	1	FALSE	gls	log(body_mass) ~ (age + sex + group + week)^4	corAR1(form = ~1 | pid)
Weekly Body Mass	6M	Female	2	8W / SED	ratio	1	0.99	-1	0.02	0.96	1.03	t	-0.33	781	0.74	1	FALSE	gls	log(body_mass) ~ (age + sex + group + week)^4	corAR1(form = ~1 | pid)
Weekly Body Mass	6M	Female	3	8W / SED	ratio	1	0.97	-3	0.02	0.94	1.01	t	-1.62	781	0.11	0.38	FALSE	gls	log(body_mass) ~ (age + sex + group + week)^4	corAR1(form = ~1 | pid)
Weekly Body Mass	6M	Female	4	8W / SED	ratio	1	0.97	-3	0.02	0.94	1	t	-1.83	781	0.068	0.3	FALSE	gls	log(body_mass) ~ (age + sex + group + week)^4	corAR1(form = ~1 | pid)
Weekly Body Mass	6M	Female	5	8W / SED	ratio	1	0.96	-4	0.02	0.93	0.99	t	-2.49	781	0.013	0.071	FALSE	gls	log(body_mass) ~ (age + sex + group + week)^4	corAR1(form = ~1 | pid)
Weekly Body Mass	6M	Female	6	8W / SED	ratio	1	0.95	-5	0.02	0.92	0.98	t	-2.9	781	0.0038	0.029	TRUE	gls	log(body_mass) ~ (age + sex + group + week)^4	corAR1(form = ~1 | pid)
Weekly Body Mass	6M	Female	7	8W / SED	ratio	1	0.95	-5	0.02	0.92	0.98	t	-3.03	781	0.0026	0.029	TRUE	gls	log(body_mass) ~ (age + sex + group + week)^4	corAR1(form = ~1 | pid)
Weekly Body Mass	6M	Female	8	8W / SED	ratio	1	0.95	-5	0.02	0.92	0.98	t	-2.89	781	0.004	0.029	TRUE	gls	log(body_mass) ~ (age + sex + group + week)^4	corAR1(form = ~1 | pid)
Weekly Body Mass	6M	Male	1	8W / SED	ratio	1	1	0	0.02	0.97	1.04	t	0.25	781	0.8	1	FALSE	gls	log(body_mass) ~ (age + sex + group + week)^4	corAR1(form = ~1 | pid)
Weekly Body Mass	6M	Male	2	8W / SED	ratio	1	0.99	-1	0.02	0.96	1.03	t	-0.52	781	0.61	1	FALSE	gls	log(body_mass) ~ (age + sex + group + week)^4	corAR1(form = ~1 | pid)
Weekly Body Mass	6M	Male	3	8W / SED	ratio	1	0.98	-2	0.02	0.94	1.01	t	-1.33	781	0.18	0.66	FALSE	gls	log(body_mass) ~ (age + sex + group + week)^4	corAR1(form = ~1 | pid)
Weekly Body Mass	6M	Male	4	8W / SED	ratio	1	0.95	-5	0.02	0.92	0.99	t	-2.56	781	0.011	0.047	TRUE	gls	log(body_mass) ~ (age + sex + group + week)^4	corAR1(form = ~1 | pid)
Weekly Body Mass	6M	Male	5	8W / SED	ratio	1	0.93	-7	0.02	0.9	0.97	t	-3.82	781	0.00014	0.00077	TRUE	gls	log(body_mass) ~ (age + sex + group + week)^4	corAR1(form = ~1 | pid)
Weekly Body Mass	6M	Male	6	8W / SED	ratio	1	0.92	-8	0.02	0.89	0.95	t	-4.5	781	7.8e-06	5.7e-05	TRUE	gls	log(body_mass) ~ (age + sex + group + week)^4	corAR1(form = ~1 | pid)
Weekly Body Mass	6M	Male	7	8W / SED	ratio	1	0.91	-9	0.02	0.87	0.94	t	-5.35	781	1.1e-07	1.2e-06	TRUE	gls	log(body_mass) ~ (age + sex + group + week)^4	corAR1(form = ~1 | pid)
Weekly Body Mass	6M	Male	8	8W / SED	ratio	1	0.89	-11	0.02	0.86	0.93	t	-6.19	781	9.8e-10	2.1e-08	TRUE	gls	log(body_mass) ~ (age + sex + group + week)^4	corAR1(form = ~1 | pid)
Weekly Body Mass	18M	Female	1	8W / SED	ratio	1	0.98	-2	0.02	0.94	1.02	t	-1.13	781	0.26	0.7	FALSE	gls	log(body_mass) ~ (age + sex + group + week)^4	corAR1(form = ~1 | pid)
Weekly Body Mass	18M	Female	2	8W / SED	ratio	1	0.97	-3	0.02	0.94	1.01	t	-1.58	781	0.11	0.4	FALSE	gls	log(body_mass) ~ (age + sex + group + week)^4	corAR1(form = ~1 | pid)
Weekly Body Mass	18M	Female	3	8W / SED	ratio	1	0.97	-3	0.02	0.93	1	t	-1.72	781	0.085	0.4	FALSE	gls	log(body_mass) ~ (age + sex + group + week)^4	corAR1(form = ~1 | pid)
Weekly Body Mass	18M	Female	4	8W / SED	ratio	1	0.96	-4	0.02	0.93	1	t	-2.23	781	0.026	0.28	FALSE	gls	log(body_mass) ~ (age + sex + group + week)^4	corAR1(form = ~1 | pid)
Weekly Body Mass	18M	Female	5	8W / SED	ratio	1	0.96	-4	0.02	0.92	0.99	t	-2.3	781	0.021	0.28	FALSE	gls	log(body_mass) ~ (age + sex + group + week)^4	corAR1(form = ~1 | pid)
Weekly Body Mass	18M	Female	6	8W / SED	ratio	1	0.96	-4	0.02	0.93	1	t	-2.07	781	0.038	0.28	FALSE	gls	log(body_mass) ~ (age + sex + group + week)^4	corAR1(form = ~1 | pid)
Weekly Body Mass	18M	Female	7	8W / SED	ratio	1	0.97	-3	0.02	0.94	1.01	t	-1.52	781	0.13	0.4	FALSE	gls	log(body_mass) ~ (age + sex + group + week)^4	corAR1(form = ~1 | pid)
Weekly Body Mass	18M	Female	8	8W / SED	ratio	1	0.97	-3	0.02	0.94	1.01	t	-1.61	781	0.11	0.4	FALSE	gls	log(body_mass) ~ (age + sex + group + week)^4	corAR1(form = ~1 | pid)
Weekly Body Mass	18M	Male	1	8W / SED	ratio	1	0.98	-2	0.02	0.95	1.02	t	-0.95	781	0.34	0.93	FALSE	gls	log(body_mass) ~ (age + sex + group + week)^4	corAR1(form = ~1 | pid)
Weekly Body Mass	18M	Male	2	8W / SED	ratio	1	0.97	-3	0.02	0.94	1	t	-1.69	781	0.091	0.28	FALSE	gls	log(body_mass) ~ (age + sex + group + week)^4	corAR1(form = ~1 | pid)
Weekly Body Mass	18M	Male	3	8W / SED	ratio	1	0.96	-4	0.02	0.93	1	t	-2.03	781	0.042	0.15	FALSE	gls	log(body_mass) ~ (age + sex + group + week)^4	corAR1(form = ~1 | pid)
Weekly Body Mass	18M	Male	4	8W / SED	ratio	1	0.95	-5	0.02	0.91	0.98	t	-3.1	781	0.002	0.0087	TRUE	gls	log(body_mass) ~ (age + sex + group + week)^4	corAR1(form = ~1 | pid)
Weekly Body Mass	18M	Male	5	8W / SED	ratio	1	0.93	-7	0.02	0.9	0.96	t	-3.95	781	8.7e-05	0.00047	TRUE	gls	log(body_mass) ~ (age + sex + group + week)^4	corAR1(form = ~1 | pid)
Weekly Body Mass	18M	Male	6	8W / SED	ratio	1	0.92	-8	0.02	0.89	0.96	t	-4.36	781	1.5e-05	0.00011	TRUE	gls	log(body_mass) ~ (age + sex + group + week)^4	corAR1(form = ~1 | pid)
Weekly Body Mass	18M	Male	7	8W / SED	ratio	1	0.91	-9	0.02	0.88	0.95	t	-5.01	781	6.7e-07	1.5e-05	TRUE	gls	log(body_mass) ~ (age + sex + group + week)^4	corAR1(form = ~1 | pid)
Weekly Body Mass	18M	Male	8	8W / SED	ratio	1	0.92	-8	0.02	0.89	0.95	t	-4.68	781	3.4e-06	3.7e-05	TRUE	gls	log(body_mass) ~ (age + sex + group + week)^4	corAR1(form = ~1 | pid)

## Sheet: Muscle Measures
response	age	sex	muscle	contrast	estimate_type	null	estimate	pct_change	SE	lower.CL	upper.CL	statistic_type	statistic	df	p.value	p.adj	signif	model_type	fixed	random	weights	obs_removed	0
Capillary Contacts	6M	Female	LG	8W / SED	ratio	1	1.05	5	0.03	1	1.1	t	2.01	42	0.3	0.15	FALSE	lme	log(capillary_contacts) ~ age + sex + group + muscle + age:sex + age:muscle + age:group + group:muscle + age:group:muscle	~1 | pid	varIdent(form = ~1 | age * muscle)		1
Capillary Contacts	6M	Female	MG	8W / SED	ratio	1	0.97	-3	0.04	0.9	1.06	t	-0.63	42	0.34	0.53	FALSE	lme	log(capillary_contacts) ~ age + sex + group + muscle + age:sex + age:muscle + age:group + group:muscle + age:group:muscle	~1 | pid	varIdent(form = ~1 | age * muscle)		1
Capillary Contacts	6M	Female	PL	8W / SED	ratio	1	0.95	-5	0.02	0.9	0.99	t	-2.24	42	0.35	0.12	FALSE	lme	log(capillary_contacts) ~ age + sex + group + muscle + age:sex + age:muscle + age:group + group:muscle + age:group:muscle	~1 | pid	varIdent(form = ~1 | age * muscle)		1
Capillary Contacts	6M	Female	SOL	8W / SED	ratio	1	1.05	5	0.04	0.98	1.13	t	1.43	42	0.3	0.32	FALSE	lme	log(capillary_contacts) ~ age + sex + group + muscle + age:sex + age:muscle + age:group + group:muscle + age:group:muscle	~1 | pid	varIdent(form = ~1 | age * muscle)		1
Capillary Contacts	6M	Male	LG	8W / SED	ratio	1	1.05	5	0.03	1	1.1	t	2.01	42	0.3	0.15	FALSE	lme	log(capillary_contacts) ~ age + sex + group + muscle + age:sex + age:muscle + age:group + group:muscle + age:group:muscle	~1 | pid	varIdent(form = ~1 | age * muscle)		1
Capillary Contacts	6M	Male	MG	8W / SED	ratio	1	0.97	-3	0.04	0.9	1.06	t	-0.63	42	0.34	0.53	FALSE	lme	log(capillary_contacts) ~ age + sex + group + muscle + age:sex + age:muscle + age:group + group:muscle + age:group:muscle	~1 | pid	varIdent(form = ~1 | age * muscle)		1
Capillary Contacts	6M	Male	PL	8W / SED	ratio	1	0.95	-5	0.02	0.9	0.99	t	-2.24	42	0.35	0.12	FALSE	lme	log(capillary_contacts) ~ age + sex + group + muscle + age:sex + age:muscle + age:group + group:muscle + age:group:muscle	~1 | pid	varIdent(form = ~1 | age * muscle)		1
Capillary Contacts	6M	Male	SOL	8W / SED	ratio	1	1.05	5	0.04	0.98	1.13	t	1.43	42	0.3	0.32	FALSE	lme	log(capillary_contacts) ~ age + sex + group + muscle + age:sex + age:muscle + age:group + group:muscle + age:group:muscle	~1 | pid	varIdent(form = ~1 | age * muscle)		1
Capillary Contacts	18M	Female	LG	8W / SED	ratio	1	1.01	1	0.02	0.97	1.05	t	0.41	42	0.32	1	FALSE	lme	log(capillary_contacts) ~ age + sex + group + muscle + age:sex + age:muscle + age:group + group:muscle + age:group:muscle	~1 | pid	varIdent(form = ~1 | age * muscle)		1
Capillary Contacts	18M	Female	MG	8W / SED	ratio	1	0.99	-1	0.02	0.94	1.03	t	-0.59	42	0.33	1	FALSE	lme	log(capillary_contacts) ~ age + sex + group + muscle + age:sex + age:muscle + age:group + group:muscle + age:group:muscle	~1 | pid	varIdent(form = ~1 | age * muscle)		1
Capillary Contacts	18M	Female	PL	8W / SED	ratio	1	1.03	3	0.03	0.97	1.09	t	0.92	42	0.31	1	FALSE	lme	log(capillary_contacts) ~ age + sex + group + muscle + age:sex + age:muscle + age:group + group:muscle + age:group:muscle	~1 | pid	varIdent(form = ~1 | age * muscle)		1
Capillary Contacts	18M	Female	SOL	8W / SED	ratio	1	0.99	-1	0.02	0.95	1.04	t	-0.31	42	0.33	1	FALSE	lme	log(capillary_contacts) ~ age + sex + group + muscle + age:sex + age:muscle + age:group + group:muscle + age:group:muscle	~1 | pid	varIdent(form = ~1 | age * muscle)		1
Capillary Contacts	18M	Male	LG	8W / SED	ratio	1	1.01	1	0.02	0.97	1.05	t	0.41	42	0.32	1	FALSE	lme	log(capillary_contacts) ~ age + sex + group + muscle + age:sex + age:muscle + age:group + group:muscle + age:group:muscle	~1 | pid	varIdent(form = ~1 | age * muscle)		1
Capillary Contacts	18M	Male	MG	8W / SED	ratio	1	0.99	-1	0.02	0.94	1.03	t	-0.59	42	0.33	1	FALSE	lme	log(capillary_contacts) ~ age + sex + group + muscle + age:sex + age:muscle + age:group + group:muscle + age:group:muscle	~1 | pid	varIdent(form = ~1 | age * muscle)		1
Capillary Contacts	18M	Male	PL	8W / SED	ratio	1	1.03	3	0.03	0.97	1.09	t	0.92	42	0.31	1	FALSE	lme	log(capillary_contacts) ~ age + sex + group + muscle + age:sex + age:muscle + age:group + group:muscle + age:group:muscle	~1 | pid	varIdent(form = ~1 | age * muscle)		1
Capillary Contacts	18M	Male	SOL	8W / SED	ratio	1	0.99	-1	0.02	0.95	1.04	t	-0.31	42	0.33	1	FALSE	lme	log(capillary_contacts) ~ age + sex + group + muscle + age:sex + age:muscle + age:group + group:muscle + age:group:muscle	~1 | pid	varIdent(form = ~1 | age * muscle)		1
Citrate Synthase	6M	Female	LG	1W / SED	ratio	1	3.17	217	0.4	2.32	4.34	t	9.1	175	8.4e-15	8.4e-15	TRUE	lme	log(citrate_synthase) ~ (age + sex + group + muscle)^4	~1 | pid			2
Citrate Synthase	6M	Female	LG	2W / SED	ratio	1	3.11	211	0.39	2.27	4.25	t	8.95	175	9e-15	9e-15	TRUE	lme	log(citrate_synthase) ~ (age + sex + group + muscle)^4	~1 | pid			2
Citrate Synthase	6M	Female	LG	4W / SED	ratio	1	5.73	473	0.73	4.19	7.85	t	13.78	175	0	0	TRUE	lme	log(citrate_synthase) ~ (age + sex + group + muscle)^4	~1 | pid			2
Citrate Synthase	6M	Female	LG	8W / SED	ratio	1	1.67	67	0.21	1.22	2.29	t	4.06	175	0.00029	0.00029	TRUE	lme	log(citrate_synthase) ~ (age + sex + group + muscle)^4	~1 | pid			2
Citrate Synthase	6M	Female	MG	1W / SED	ratio	1	2.83	183	0.36	2.06	3.87	t	8.19	175	2.1e-13	2.1e-13	TRUE	lme	log(citrate_synthase) ~ (age + sex + group + muscle)^4	~1 | pid			2
Citrate Synthase	6M	Female	MG	2W / SED	ratio	1	2.25	125	0.29	1.64	3.08	t	6.39	175	5.7e-09	5.7e-09	TRUE	lme	log(citrate_synthase) ~ (age + sex + group + muscle)^4	~1 | pid			2
Citrate Synthase	6M	Female	MG	4W / SED	ratio	1	4.55	355	0.58	3.32	6.22	t	11.95	175	0	0	TRUE	lme	log(citrate_synthase) ~ (age + sex + group + muscle)^4	~1 | pid			2
Citrate Synthase	6M	Female	MG	8W / SED	ratio	1	1.3	30	0.17	0.95	1.78	t	2.08	175	0.13	0.13	FALSE	lme	log(citrate_synthase) ~ (age + sex + group + muscle)^4	~1 | pid			2
Citrate Synthase	6M	Female	PL	1W / SED	ratio	1	2.14	114	0.27	1.56	2.93	t	5.99	175	4.5e-08	4.5e-08	TRUE	lme	log(citrate_synthase) ~ (age + sex + group + muscle)^4	~1 | pid			2
Citrate Synthase	6M	Female	PL	2W / SED	ratio	1	1.96	96	0.25	1.43	2.68	t	5.29	175	1.4e-06	1.4e-06	TRUE	lme	log(citrate_synthase) ~ (age + sex + group + muscle)^4	~1 | pid			2
Citrate Synthase	6M	Female	PL	4W / SED	ratio	1	3.24	224	0.41	2.36	4.43	t	9.26	175	7.5e-15	7.5e-15	TRUE	lme	log(citrate_synthase) ~ (age + sex + group + muscle)^4	~1 | pid			2
Citrate Synthase	6M	Female	PL	8W / SED	ratio	1	1.58	58	0.2	1.15	2.16	t	3.6	175	0.0016	0.0016	TRUE	lme	log(citrate_synthase) ~ (age + sex + group + muscle)^4	~1 | pid			2
Citrate Synthase	6M	Female	SOL	1W / SED	ratio	1	4.83	383	0.61	3.53	6.61	t	12.42	175	0	0	TRUE	lme	log(citrate_synthase) ~ (age + sex + group + muscle)^4	~1 | pid			2
Citrate Synthase	6M	Female	SOL	2W / SED	ratio	1	4.88	388	0.62	3.56	6.67	t	12.5	175	0	0	TRUE	lme	log(citrate_synthase) ~ (age + sex + group + muscle)^4	~1 | pid			2
Citrate Synthase	6M	Female	SOL	4W / SED	ratio	1	5.67	467	0.72	4.14	7.76	t	13.68	175	0	0	TRUE	lme	log(citrate_synthase) ~ (age + sex + group + muscle)^4	~1 | pid			2
Citrate Synthase	6M	Female	SOL	8W / SED	ratio	1	1.5	50	0.19	1.1	2.05	t	3.19	175	0.0063	0.0063	TRUE	lme	log(citrate_synthase) ~ (age + sex + group + muscle)^4	~1 | pid			2
Citrate Synthase	6M	Male	LG	1W / SED	ratio	1	1.8	80	0.22	1.33	2.45	t	4.77	175	1.5e-05	1.5e-05	TRUE	lme	log(citrate_synthase) ~ (age + sex + group + muscle)^4	~1 | pid			2
Citrate Synthase	6M	Male	LG	2W / SED	ratio	1	2.51	151	0.31	1.85	3.41	t	7.47	175	1.5e-11	1.5e-11	TRUE	lme	log(citrate_synthase) ~ (age + sex + group + muscle)^4	~1 | pid			2
Citrate Synthase	6M	Male	LG	4W / SED	ratio	1	4.52	352	0.56	3.33	6.14	t	12.23	175	0	0	TRUE	lme	log(citrate_synthase) ~ (age + sex + group + muscle)^4	~1 | pid			2
Citrate Synthase	6M	Male	LG	8W / SED	ratio	1	1.43	43	0.18	1.05	1.96	t	2.83	175	0.019	0.019	TRUE	lme	log(citrate_synthase) ~ (age + sex + group + muscle)^4	~1 | pid			2
Citrate Synthase	6M	Male	MG	1W / SED	ratio	1	1.48	48	0.18	1.09	2.01	t	3.18	175	0.0065	0.0065	TRUE	lme	log(citrate_synthase) ~ (age + sex + group + muscle)^4	~1 | pid			2
Citrate Synthase	6M	Male	MG	2W / SED	ratio	1	1.72	72	0.21	1.27	2.34	t	4.41	175	7.1e-05	7.1e-05	TRUE	lme	log(citrate_synthase) ~ (age + sex + group + muscle)^4	~1 | pid			2
Citrate Synthase	6M	Male	MG	4W / SED	ratio	1	3.72	272	0.46	2.74	5.05	t	10.65	175	2.1e-15	2.1e-15	TRUE	lme	log(citrate_synthase) ~ (age + sex + group + muscle)^4	~1 | pid			2
Citrate Synthase	6M	Male	MG	8W / SED	ratio	1	1.35	35	0.17	0.98	1.84	t	2.34	175	0.07	0.07	FALSE	lme	log(citrate_synthase) ~ (age + sex + group + muscle)^4	~1 | pid			2
Citrate Synthase	6M	Male	PL	1W / SED	ratio	1	1.55	55	0.19	1.14	2.1	t	3.53	175	0.002	0.002	TRUE	lme	log(citrate_synthase) ~ (age + sex + group + muscle)^4	~1 | pid			2
Citrate Synthase	6M	Male	PL	2W / SED	ratio	1	2.02	102	0.25	1.49	2.74	t	5.7	175	2e-07	2e-07	TRUE	lme	log(citrate_synthase) ~ (age + sex + group + muscle)^4	~1 | pid			2
Citrate Synthase	6M	Male	PL	4W / SED	ratio	1	3.56	256	0.44	2.63	4.84	t	10.3	175	4.9e-15	4.9e-15	TRUE	lme	log(citrate_synthase) ~ (age + sex + group + muscle)^4	~1 | pid			2
Citrate Synthase	6M	Male	PL	8W / SED	ratio	1	1.65	65	0.21	1.21	2.26	t	3.96	175	0.00043	0.00043	TRUE	lme	log(citrate_synthase) ~ (age + sex + group + muscle)^4	~1 | pid			2
Citrate Synthase	6M	Male	SOL	1W / SED	ratio	1	2.16	116	0.27	1.59	2.93	t	6.24	175	1.3e-08	1.3e-08	TRUE	lme	log(citrate_synthase) ~ (age + sex + group + muscle)^4	~1 | pid			2
Citrate Synthase	6M	Male	SOL	2W / SED	ratio	1	2.63	163	0.32	1.94	3.57	t	7.84	175	1.7e-12	1.7e-12	TRUE	lme	log(citrate_synthase) ~ (age + sex + group + muscle)^4	~1 | pid			2
Citrate Synthase	6M	Male	SOL	4W / SED	ratio	1	3.25	225	0.4	2.39	4.41	t	9.54	175	7.4e-15	7.4e-15	TRUE	lme	log(citrate_synthase) ~ (age + sex + group + muscle)^4	~1 | pid			2
Citrate Synthase	6M	Male	SOL	8W / SED	ratio	1	1.54	54	0.2	1.13	2.11	t	3.42	175	0.003	0.003	TRUE	lme	log(citrate_synthase) ~ (age + sex + group + muscle)^4	~1 | pid			2
Citrate Synthase	18M	Female	LG	1W / SED	ratio	1	0.42	-58	0.05	0.31	0.58	t	-6.78	175	7.1e-10	7.1e-10	TRUE	lme	log(citrate_synthase) ~ (age + sex + group + muscle)^4	~1 | pid			2
Citrate Synthase	18M	Female	LG	2W / SED	ratio	1	0.48	-52	0.06	0.35	0.66	t	-5.8	175	1.2e-07	1.2e-07	TRUE	lme	log(citrate_synthase) ~ (age + sex + group + muscle)^4	~1 | pid			2
Citrate Synthase	18M	Female	LG	4W / SED	ratio	1	0.65	-35	0.08	0.48	0.89	t	-3.37	175	0.0035	0.0035	TRUE	lme	log(citrate_synthase) ~ (age + sex + group + muscle)^4	~1 | pid			2
Citrate Synthase	18M	Female	LG	8W / SED	ratio	1	1.42	42	0.18	1.03	1.94	t	2.75	175	0.024	0.024	TRUE	lme	log(citrate_synthase) ~ (age + sex + group + muscle)^4	~1 | pid			2
Citrate Synthase	18M	Female	MG	1W / SED	ratio	1	1.11	11	0.14	0.81	1.52	t	0.81	175	0.8	0.8	FALSE	lme	log(citrate_synthase) ~ (age + sex + group + muscle)^4	~1 | pid			2
Citrate Synthase	18M	Female	MG	2W / SED	ratio	1	1.7	70	0.22	1.24	2.33	t	4.18	175	0.00018	0.00018	TRUE	lme	log(citrate_synthase) ~ (age + sex + group + muscle)^4	~1 | pid			2
Citrate Synthase	18M	Female	MG	4W / SED	ratio	1	1.7	70	0.22	1.24	2.32	t	4.17	175	0.00019	0.00019	TRUE	lme	log(citrate_synthase) ~ (age + sex + group + muscle)^4	~1 | pid			2
Citrate Synthase	18M	Female	MG	8W / SED	ratio	1	1.7	70	0.22	1.24	2.32	t	4.17	175	0.00019	0.00019	TRUE	lme	log(citrate_synthase) ~ (age + sex + group + muscle)^4	~1 | pid			2
Citrate Synthase	18M	Female	PL	1W / SED	ratio	1	1.21	21	0.15	0.88	1.65	t	1.47	175	0.39	0.39	FALSE	lme	log(citrate_synthase) ~ (age + sex + group + muscle)^4	~1 | pid			2
Citrate Synthase	18M	Female	PL	2W / SED	ratio	1	1.16	16	0.15	0.85	1.59	t	1.17	175	0.58	0.58	FALSE	lme	log(citrate_synthase) ~ (age + sex + group + muscle)^4	~1 | pid			2
Citrate Synthase	18M	Female	PL	4W / SED	ratio	1	1.07	7	0.14	0.78	1.47	t	0.54	175	0.92	0.92	FALSE	lme	log(citrate_synthase) ~ (age + sex + group + muscle)^4	~1 | pid			2
Citrate Synthase	18M	Female	PL	8W / SED	ratio	1	1.47	47	0.19	1.08	2.02	t	3.05	175	0.0097	0.0097	TRUE	lme	log(citrate_synthase) ~ (age + sex + group + muscle)^4	~1 | pid			2
Citrate Synthase	18M	Female	SOL	1W / SED	ratio	1	1.31	31	0.17	0.96	1.8	t	2.15	175	0.11	0.11	FALSE	lme	log(citrate_synthase) ~ (age + sex + group + muscle)^4	~1 | pid			2
Citrate Synthase	18M	Female	SOL	2W / SED	ratio	1	1.5	50	0.19	1.1	2.05	t	3.2	175	0.0062	0.0062	TRUE	lme	log(citrate_synthase) ~ (age + sex + group + muscle)^4	~1 | pid			2
Citrate Synthase	18M	Female	SOL	4W / SED	ratio	1	1.66	66	0.21	1.22	2.28	t	4.01	175	0.00035	0.00035	TRUE	lme	log(citrate_synthase) ~ (age + sex + group + muscle)^4	~1 | pid			2
Citrate Synthase	18M	Female	SOL	8W / SED	ratio	1	1.9	90	0.24	1.39	2.6	t	5.06	175	4.2e-06	4.2e-06	TRUE	lme	log(citrate_synthase) ~ (age + sex + group + muscle)^4	~1 | pid			2
Citrate Synthase	18M	Male	LG	1W / SED	ratio	1	0.69	-31	0.09	0.5	0.95	t	-2.86	175	0.017	0.017	TRUE	lme	log(citrate_synthase) ~ (age + sex + group + muscle)^4	~1 | pid			2
Citrate Synthase	18M	Male	LG	2W / SED	ratio	1	0.77	-23	0.1	0.55	1.06	t	-2.04	175	0.14	0.14	FALSE	lme	log(citrate_synthase) ~ (age + sex + group + muscle)^4	~1 | pid			2
Citrate Synthase	18M	Male	LG	4W / SED	ratio	1	1.11	11	0.15	0.8	1.54	t	0.81	175	0.79	0.79	FALSE	lme	log(citrate_synthase) ~ (age + sex + group + muscle)^4	~1 | pid			2
Citrate Synthase	18M	Male	LG	8W / SED	ratio	1	1.59	59	0.21	1.15	2.2	t	3.55	175	0.0019	0.0019	TRUE	lme	log(citrate_synthase) ~ (age + sex + group + muscle)^4	~1 | pid			2
Citrate Synthase	18M	Male	MG	1W / SED	ratio	1	1.23	23	0.16	0.89	1.7	t	1.59	175	0.32	0.32	FALSE	lme	log(citrate_synthase) ~ (age + sex + group + muscle)^4	~1 | pid			2
Citrate Synthase	18M	Male	MG	2W / SED	ratio	1	1.43	43	0.19	1.03	1.98	t	2.73	175	0.025	0.025	TRUE	lme	log(citrate_synthase) ~ (age + sex + group + muscle)^4	~1 | pid			2
Citrate Synthase	18M	Male	MG	4W / SED	ratio	1	1.46	46	0.19	1.06	2.02	t	2.9	175	0.015	0.015	TRUE	lme	log(citrate_synthase) ~ (age + sex + group + muscle)^4	~1 | pid			2
Citrate Synthase	18M	Male	MG	8W / SED	ratio	1	1.71	71	0.22	1.24	2.37	t	4.12	175	0.00023	0.00023	TRUE	lme	log(citrate_synthase) ~ (age + sex + group + muscle)^4	~1 | pid			2
Citrate Synthase	18M	Male	PL	1W / SED	ratio	1	0.98	-2	0.13	0.71	1.36	t	-0.13	175	1	1	FALSE	lme	log(citrate_synthase) ~ (age + sex + group + muscle)^4	~1 | pid			2
Citrate Synthase	18M	Male	PL	2W / SED	ratio	1	1.05	5	0.14	0.76	1.46	t	0.4	175	0.96	0.96	FALSE	lme	log(citrate_synthase) ~ (age + sex + group + muscle)^4	~1 | pid			2
Citrate Synthase	18M	Male	PL	4W / SED	ratio	1	1.04	4	0.14	0.75	1.44	t	0.31	175	0.98	0.98	FALSE	lme	log(citrate_synthase) ~ (age + sex + group + muscle)^4	~1 | pid			2
Citrate Synthase	18M	Male	PL	8W / SED	ratio	1	1.82	82	0.24	1.32	2.52	t	4.58	175	3.4e-05	3.4e-05	TRUE	lme	log(citrate_synthase) ~ (age + sex + group + muscle)^4	~1 | pid			2
Citrate Synthase	18M	Male	SOL	1W / SED	ratio	1	1.21	21	0.16	0.88	1.68	t	1.49	175	0.38	0.38	FALSE	lme	log(citrate_synthase) ~ (age + sex + group + muscle)^4	~1 | pid			2
Citrate Synthase	18M	Male	SOL	2W / SED	ratio	1	1.01	1	0.13	0.73	1.4	t	0.07	175	1	1	FALSE	lme	log(citrate_synthase) ~ (age + sex + group + muscle)^4	~1 | pid			2
Citrate Synthase	18M	Male	SOL	4W / SED	ratio	1	0.98	-2	0.13	0.71	1.36	t	-0.12	175	1	1	FALSE	lme	log(citrate_synthase) ~ (age + sex + group + muscle)^4	~1 | pid			2
Citrate Synthase	18M	Male	SOL	8W / SED	ratio	1	1.48	48	0.19	1.07	2.05	t	3.01	175	0.011	0.011	TRUE	lme	log(citrate_synthase) ~ (age + sex + group + muscle)^4	~1 | pid			2
Muscle Glycogen	6M	Female	LG	1W / SED	ratio	1	1.25	25	0.71	0.31	5.07	t	0.39	175	0.96	0.96	FALSE	lme	sqrt(glycogen) ~ age + sex + group + muscle + age:sex + age:group + sex:group + age:muscle + sex:muscle + group:muscle + age:sex:group + age:sex:muscle + age:group:muscle + sex:group:muscle + age:sex:group:muscle	~1 | pid	varIdent(form = ~1 | sex * muscle)		3
Muscle Glycogen	6M	Female	LG	2W / SED	ratio	1	1.71	71	0.91	0.46	6.4	t	1.01	175	0.68	0.68	FALSE	lme	sqrt(glycogen) ~ age + sex + group + muscle + age:sex + age:group + sex:group + age:muscle + sex:muscle + group:muscle + age:sex:group + age:sex:muscle + age:group:muscle + sex:group:muscle + age:sex:group:muscle	~1 | pid	varIdent(form = ~1 | sex * muscle)		3
Muscle Glycogen	6M	Female	LG	4W / SED	ratio	1	1.57	57	0.85	0.41	5.99	t	0.83	175	0.78	0.78	FALSE	lme	sqrt(glycogen) ~ age + sex + group + muscle + age:sex + age:group + sex:group + age:muscle + sex:muscle + group:muscle + age:sex:group + age:sex:muscle + age:group:muscle + sex:group:muscle + age:sex:group:muscle	~1 | pid	varIdent(form = ~1 | sex * muscle)		3
Muscle Glycogen	6M	Female	LG	8W / SED	ratio	1	6.89	589	3.16	2.21	21.45	t	4.2	175	0.00016	0.00016	TRUE	lme	sqrt(glycogen) ~ age + sex + group + muscle + age:sex + age:group + sex:group + age:muscle + sex:muscle + group:muscle + age:sex:group + age:sex:muscle + age:group:muscle + sex:group:muscle + age:sex:group:muscle	~1 | pid	varIdent(form = ~1 | sex * muscle)		3
Muscle Glycogen	6M	Female	MG	1W / SED	ratio	1	0.89	-11	0.43	0.27	2.93	t	-0.25	175	0.99	0.99	FALSE	lme	sqrt(glycogen) ~ age + sex + group + muscle + age:sex + age:group + sex:group + age:muscle + sex:muscle + group:muscle + age:sex:group + age:sex:muscle + age:group:muscle + sex:group:muscle + age:sex:group:muscle	~1 | pid	varIdent(form = ~1 | sex * muscle)		3
Muscle Glycogen	6M	Female	MG	2W / SED	ratio	1	1.24	24	0.56	0.41	3.77	t	0.48	175	0.94	0.94	FALSE	lme	sqrt(glycogen) ~ age + sex + group + muscle + age:sex + age:group + sex:group + age:muscle + sex:muscle + group:muscle + age:sex:group + age:sex:muscle + age:group:muscle + sex:group:muscle + age:sex:group:muscle	~1 | pid	varIdent(form = ~1 | sex * muscle)		3
Muscle Glycogen	6M	Female	MG	4W / SED	ratio	1	1.82	82	0.76	0.64	5.15	t	1.43	175	0.41	0.41	FALSE	lme	sqrt(glycogen) ~ age + sex + group + muscle + age:sex + age:group + sex:group + age:muscle + sex:muscle + group:muscle + age:sex:group + age:sex:muscle + age:group:muscle + sex:group:muscle + age:sex:group:muscle	~1 | pid	varIdent(form = ~1 | sex * muscle)		3
Muscle Glycogen	6M	Female	MG	8W / SED	ratio	1	3.6	260	1.39	1.38	9.37	t	3.31	175	0.0043	0.0043	TRUE	lme	sqrt(glycogen) ~ age + sex + group + muscle + age:sex + age:group + sex:group + age:muscle + sex:muscle + group:muscle + age:sex:group + age:sex:muscle + age:group:muscle + sex:group:muscle + age:sex:group:muscle	~1 | pid	varIdent(form = ~1 | sex * muscle)		3
Muscle Glycogen	6M	Female	PL	1W / SED	ratio	1	1.97	97	0.73	0.79	4.93	t	1.83	175	0.21	0.21	FALSE	lme	sqrt(glycogen) ~ age + sex + group + muscle + age:sex + age:group + sex:group + age:muscle + sex:muscle + group:muscle + age:sex:group + age:sex:muscle + age:group:muscle + sex:group:muscle + age:sex:group:muscle	~1 | pid	varIdent(form = ~1 | sex * muscle)		3
Muscle Glycogen	6M	Female	PL	2W / SED	ratio	1	1.33	33	0.52	0.5	3.52	t	0.72	175	0.84	0.84	FALSE	lme	sqrt(glycogen) ~ age + sex + group + muscle + age:sex + age:group + sex:group + age:muscle + sex:muscle + group:muscle + age:sex:group + age:sex:muscle + age:group:muscle + sex:group:muscle + age:sex:group:muscle	~1 | pid	varIdent(form = ~1 | sex * muscle)		3
Muscle Glycogen	6M	Female	PL	4W / SED	ratio	1	1.35	35	0.53	0.51	3.56	t	0.76	175	0.82	0.82	FALSE	lme	sqrt(glycogen) ~ age + sex + group + muscle + age:sex + age:group + sex:group + age:muscle + sex:muscle + group:muscle + age:sex:group + age:sex:muscle + age:group:muscle + sex:group:muscle + age:sex:group:muscle	~1 | pid	varIdent(form = ~1 | sex * muscle)		3
Muscle Glycogen	6M	Female	PL	8W / SED	ratio	1	3.63	263	1.26	1.54	8.57	t	3.71	175	0.0011	0.0011	TRUE	lme	sqrt(glycogen) ~ age + sex + group + muscle + age:sex + age:group + sex:group + age:muscle + sex:muscle + group:muscle + age:sex:group + age:sex:muscle + age:group:muscle + sex:group:muscle + age:sex:group:muscle	~1 | pid	varIdent(form = ~1 | sex * muscle)		3
Muscle Glycogen	6M	Female	SOL	1W / SED	ratio	1	0.74	-26	0.12	0.5	1.09	t	-1.92	175	0.18	0.18	FALSE	lme	sqrt(glycogen) ~ age + sex + group + muscle + age:sex + age:group + sex:group + age:muscle + sex:muscle + group:muscle + age:sex:group + age:sex:muscle + age:group:muscle + sex:group:muscle + age:sex:group:muscle	~1 | pid	varIdent(form = ~1 | sex * muscle)		3
Muscle Glycogen	6M	Female	SOL	2W / SED	ratio	1	0.9	-10	0.14	0.62	1.31	t	-0.67	175	0.87	0.87	FALSE	lme	sqrt(glycogen) ~ age + sex + group + muscle + age:sex + age:group + sex:group + age:muscle + sex:muscle + group:muscle + age:sex:group + age:sex:muscle + age:group:muscle + sex:group:muscle + age:sex:group:muscle	~1 | pid	varIdent(form = ~1 | sex * muscle)		3
Muscle Glycogen	6M	Female	SOL	4W / SED	ratio	1	0.83	-17	0.13	0.57	1.21	t	-1.21	175	0.55	0.55	FALSE	lme	sqrt(glycogen) ~ age + sex + group + muscle + age:sex + age:group + sex:group + age:muscle + sex:muscle + group:muscle + age:sex:group + age:sex:muscle + age:group:muscle + sex:group:muscle + age:sex:group:muscle	~1 | pid	varIdent(form = ~1 | sex * muscle)		3
Muscle Glycogen	6M	Female	SOL	8W / SED	ratio	1	1.17	17	0.17	0.82	1.65	t	1.08	175	0.63	0.63	FALSE	lme	sqrt(glycogen) ~ age + sex + group + muscle + age:sex + age:group + sex:group + age:muscle + sex:muscle + group:muscle + age:sex:group + age:sex:muscle + age:group:muscle + sex:group:muscle + age:sex:group:muscle	~1 | pid	varIdent(form = ~1 | sex * muscle)		3
Muscle Glycogen	6M	Male	LG	1W / SED	ratio	1	0.53	-47	0.2	0.21	1.32	t	-1.73	175	0.26	0.26	FALSE	lme	sqrt(glycogen) ~ age + sex + group + muscle + age:sex + age:group + sex:group + age:muscle + sex:muscle + group:muscle + age:sex:group + age:sex:muscle + age:group:muscle + sex:group:muscle + age:sex:group:muscle	~1 | pid	varIdent(form = ~1 | sex * muscle)		3
Muscle Glycogen	6M	Male	LG	2W / SED	ratio	1	0.64	-36	0.22	0.27	1.52	t	-1.28	175	0.51	0.51	FALSE	lme	sqrt(glycogen) ~ age + sex + group + muscle + age:sex + age:group + sex:group + age:muscle + sex:muscle + group:muscle + age:sex:group + age:sex:muscle + age:group:muscle + sex:group:muscle + age:sex:group:muscle	~1 | pid	varIdent(form = ~1 | sex * muscle)		3
Muscle Glycogen	6M	Male	LG	4W / SED	ratio	1	0.59	-41	0.21	0.24	1.43	t	-1.48	175	0.38	0.38	FALSE	lme	sqrt(glycogen) ~ age + sex + group + muscle + age:sex + age:group + sex:group + age:muscle + sex:muscle + group:muscle + age:sex:group + age:sex:muscle + age:group:muscle + sex:group:muscle + age:sex:group:muscle	~1 | pid	varIdent(form = ~1 | sex * muscle)		3
Muscle Glycogen	6M	Male	LG	8W / SED	ratio	1	2.1	110	0.57	1.08	4.11	t	2.75	175	0.024	0.024	TRUE	lme	sqrt(glycogen) ~ age + sex + group + muscle + age:sex + age:group + sex:group + age:muscle + sex:muscle + group:muscle + age:sex:group + age:sex:muscle + age:group:muscle + sex:group:muscle + age:sex:group:muscle	~1 | pid	varIdent(form = ~1 | sex * muscle)		3
Muscle Glycogen	6M	Male	MG	1W / SED	ratio	1	0.86	-14	0.27	0.4	1.86	t	-0.49	175	0.93	0.93	FALSE	lme	sqrt(glycogen) ~ age + sex + group + muscle + age:sex + age:group + sex:group + age:muscle + sex:muscle + group:muscle + age:sex:group + age:sex:muscle + age:group:muscle + sex:group:muscle + age:sex:group:muscle	~1 | pid	varIdent(form = ~1 | sex * muscle)		3
Muscle Glycogen	6M	Male	MG	2W / SED	ratio	1	0.75	-25	0.24	0.34	1.67	t	-0.9	175	0.74	0.74	FALSE	lme	sqrt(glycogen) ~ age + sex + group + muscle + age:sex + age:group + sex:group + age:muscle + sex:muscle + group:muscle + age:sex:group + age:sex:muscle + age:group:muscle + sex:group:muscle + age:sex:group:muscle	~1 | pid	varIdent(form = ~1 | sex * muscle)		3
Muscle Glycogen	6M	Male	MG	4W / SED	ratio	1	0.88	-12	0.27	0.41	1.9	t	-0.41	175	0.96	0.96	FALSE	lme	sqrt(glycogen) ~ age + sex + group + muscle + age:sex + age:group + sex:group + age:muscle + sex:muscle + group:muscle + age:sex:group + age:sex:muscle + age:group:muscle + sex:group:muscle + age:sex:group:muscle	~1 | pid	varIdent(form = ~1 | sex * muscle)		3
Muscle Glycogen	6M	Male	MG	8W / SED	ratio	1	1.92	92	0.51	0.99	3.7	t	2.44	175	0.054	0.054	FALSE	lme	sqrt(glycogen) ~ age + sex + group + muscle + age:sex + age:group + sex:group + age:muscle + sex:muscle + group:muscle + age:sex:group + age:sex:muscle + age:group:muscle + sex:group:muscle + age:sex:group:muscle	~1 | pid	varIdent(form = ~1 | sex * muscle)		3
Muscle Glycogen	6M	Male	PL	1W / SED	ratio	1	2.23	123	0.66	1.07	4.66	t	2.69	175	0.028	0.028	TRUE	lme	sqrt(glycogen) ~ age + sex + group + muscle + age:sex + age:group + sex:group + age:muscle + sex:muscle + group:muscle + age:sex:group + age:sex:muscle + age:group:muscle + sex:group:muscle + age:sex:group:muscle	~1 | pid	varIdent(form = ~1 | sex * muscle)		3
Muscle Glycogen	6M	Male	PL	2W / SED	ratio	1	1.84	84	0.57	0.86	3.95	t	1.99	175	0.16	0.16	FALSE	lme	sqrt(glycogen) ~ age + sex + group + muscle + age:sex + age:group + sex:group + age:muscle + sex:muscle + group:muscle + age:sex:group + age:sex:muscle + age:group:muscle + sex:group:muscle + age:sex:group:muscle	~1 | pid	varIdent(form = ~1 | sex * muscle)		3
Muscle Glycogen	6M	Male	PL	4W / SED	ratio	1	1.97	97	0.61	0.92	4.23	t	2.19	175	0.1	0.1	FALSE	lme	sqrt(glycogen) ~ age + sex + group + muscle + age:sex + age:group + sex:group + age:muscle + sex:muscle + group:muscle + age:sex:group + age:sex:muscle + age:group:muscle + sex:group:muscle + age:sex:group:muscle	~1 | pid	varIdent(form = ~1 | sex * muscle)		3
Muscle Glycogen	6M	Male	PL	8W / SED	ratio	1	3.55	255	1.01	1.76	7.16	t	4.46	175	5.7e-05	5.7e-05	TRUE	lme	sqrt(glycogen) ~ age + sex + group + muscle + age:sex + age:group + sex:group + age:muscle + sex:muscle + group:muscle + age:sex:group + age:sex:muscle + age:group:muscle + sex:group:muscle + age:sex:group:muscle	~1 | pid	varIdent(form = ~1 | sex * muscle)		3
Muscle Glycogen	6M	Male	SOL	1W / SED	ratio	1	0.7	-30	0.11	0.48	1.03	t	-2.3	175	0.078	0.078	FALSE	lme	sqrt(glycogen) ~ age + sex + group + muscle + age:sex + age:group + sex:group + age:muscle + sex:muscle + group:muscle + age:sex:group + age:sex:muscle + age:group:muscle + sex:group:muscle + age:sex:group:muscle	~1 | pid	varIdent(form = ~1 | sex * muscle)		3
Muscle Glycogen	6M	Male	SOL	2W / SED	ratio	1	0.71	-29	0.11	0.48	1.03	t	-2.26	175	0.085	0.085	FALSE	lme	sqrt(glycogen) ~ age + sex + group + muscle + age:sex + age:group + sex:group + age:muscle + sex:muscle + group:muscle + age:sex:group + age:sex:muscle + age:group:muscle + sex:group:muscle + age:sex:group:muscle	~1 | pid	varIdent(form = ~1 | sex * muscle)		3
Muscle Glycogen	6M	Male	SOL	4W / SED	ratio	1	0.67	-33	0.11	0.46	0.99	t	-2.55	175	0.041	0.041	TRUE	lme	sqrt(glycogen) ~ age + sex + group + muscle + age:sex + age:group + sex:group + age:muscle + sex:muscle + group:muscle + age:sex:group + age:sex:muscle + age:group:muscle + sex:group:muscle + age:sex:group:muscle	~1 | pid	varIdent(form = ~1 | sex * muscle)		3
Muscle Glycogen	6M	Male	SOL	8W / SED	ratio	1	1.21	21	0.17	0.86	1.71	t	1.41	175	0.42	0.42	FALSE	lme	sqrt(glycogen) ~ age + sex + group + muscle + age:sex + age:group + sex:group + age:muscle + sex:muscle + group:muscle + age:sex:group + age:sex:muscle + age:group:muscle + sex:group:muscle + age:sex:group:muscle	~1 | pid	varIdent(form = ~1 | sex * muscle)		3
Muscle Glycogen	18M	Female	LG	1W / SED	ratio	1	0.98	-2	0.27	0.5	1.92	t	-0.08	175	1	1	FALSE	lme	sqrt(glycogen) ~ age + sex + group + muscle + age:sex + age:group + sex:group + age:muscle + sex:muscle + group:muscle + age:sex:group + age:sex:muscle + age:group:muscle + sex:group:muscle + age:sex:group:muscle	~1 | pid	varIdent(form = ~1 | sex * muscle)		3
Muscle Glycogen	18M	Female	LG	2W / SED	ratio	1	0.86	-14	0.24	0.43	1.73	t	-0.52	175	0.92	0.92	FALSE	lme	sqrt(glycogen) ~ age + sex + group + muscle + age:sex + age:group + sex:group + age:muscle + sex:muscle + group:muscle + age:sex:group + age:sex:muscle + age:group:muscle + sex:group:muscle + age:sex:group:muscle	~1 | pid	varIdent(form = ~1 | sex * muscle)		3
Muscle Glycogen	18M	Female	LG	4W / SED	ratio	1	1.75	75	0.42	0.96	3.18	t	2.3	175	0.077	0.077	FALSE	lme	sqrt(glycogen) ~ age + sex + group + muscle + age:sex + age:group + sex:group + age:muscle + sex:muscle + group:muscle + age:sex:group + age:sex:muscle + age:group:muscle + sex:group:muscle + age:sex:group:muscle	~1 | pid	varIdent(form = ~1 | sex * muscle)		3
Muscle Glycogen	18M	Female	LG	8W / SED	ratio	1	3.43	243	0.76	1.98	5.92	t	5.57	175	3.7e-07	3.7e-07	TRUE	lme	sqrt(glycogen) ~ age + sex + group + muscle + age:sex + age:group + sex:group + age:muscle + sex:muscle + group:muscle + age:sex:group + age:sex:muscle + age:group:muscle + sex:group:muscle + age:sex:group:muscle	~1 | pid	varIdent(form = ~1 | sex * muscle)		3
Muscle Glycogen	18M	Female	MG	1W / SED	ratio	1	1.37	37	0.48	0.58	3.25	t	0.92	175	0.73	0.73	FALSE	lme	sqrt(glycogen) ~ age + sex + group + muscle + age:sex + age:group + sex:group + age:muscle + sex:muscle + group:muscle + age:sex:group + age:sex:muscle + age:group:muscle + sex:group:muscle + age:sex:group:muscle	~1 | pid	varIdent(form = ~1 | sex * muscle)		3
Muscle Glycogen	18M	Female	MG	2W / SED	ratio	1	1.49	49	0.51	0.64	3.46	t	1.16	175	0.58	0.58	FALSE	lme	sqrt(glycogen) ~ age + sex + group + muscle + age:sex + age:group + sex:group + age:muscle + sex:muscle + group:muscle + age:sex:group + age:sex:muscle + age:group:muscle + sex:group:muscle + age:sex:group:muscle	~1 | pid	varIdent(form = ~1 | sex * muscle)		3
Muscle Glycogen	18M	Female	MG	4W / SED	ratio	1	2.97	197	0.91	1.39	6.37	t	3.54	175	0.002	0.002	TRUE	lme	sqrt(glycogen) ~ age + sex + group + muscle + age:sex + age:group + sex:group + age:muscle + sex:muscle + group:muscle + age:sex:group + age:sex:muscle + age:group:muscle + sex:group:muscle + age:sex:group:muscle	~1 | pid	varIdent(form = ~1 | sex * muscle)		3
Muscle Glycogen	18M	Female	MG	8W / SED	ratio	1	4.08	308	1.22	1.95	8.54	t	4.72	175	1.9e-05	1.9e-05	TRUE	lme	sqrt(glycogen) ~ age + sex + group + muscle + age:sex + age:group + sex:group + age:muscle + sex:muscle + group:muscle + age:sex:group + age:sex:muscle + age:group:muscle + sex:group:muscle + age:sex:group:muscle	~1 | pid	varIdent(form = ~1 | sex * muscle)		3
Muscle Glycogen	18M	Female	PL	1W / SED	ratio	1	0.81	-19	0.22	0.41	1.6	t	-0.77	175	0.82	0.82	FALSE	lme	sqrt(glycogen) ~ age + sex + group + muscle + age:sex + age:group + sex:group + age:muscle + sex:muscle + group:muscle + age:sex:group + age:sex:muscle + age:group:muscle + sex:group:muscle + age:sex:group:muscle	~1 | pid	varIdent(form = ~1 | sex * muscle)		3
Muscle Glycogen	18M	Female	PL	2W / SED	ratio	1	1.59	59	0.38	0.88	2.87	t	1.94	175	0.17	0.17	FALSE	lme	sqrt(glycogen) ~ age + sex + group + muscle + age:sex + age:group + sex:group + age:muscle + sex:muscle + group:muscle + age:sex:group + age:sex:muscle + age:group:muscle + sex:group:muscle + age:sex:group:muscle	~1 | pid	varIdent(form = ~1 | sex * muscle)		3
Muscle Glycogen	18M	Female	PL	4W / SED	ratio	1	1.71	71	0.4	0.96	3.07	t	2.29	175	0.079	0.079	FALSE	lme	sqrt(glycogen) ~ age + sex + group + muscle + age:sex + age:group + sex:group + age:muscle + sex:muscle + group:muscle + age:sex:group + age:sex:muscle + age:group:muscle + sex:group:muscle + age:sex:group:muscle	~1 | pid	varIdent(form = ~1 | sex * muscle)		3
Muscle Glycogen	18M	Female	PL	8W / SED	ratio	1	4.44	344	0.93	2.65	7.45	t	7.14	175	9.8e-11	9.8e-11	TRUE	lme	sqrt(glycogen) ~ age + sex + group + muscle + age:sex + age:group + sex:group + age:muscle + sex:muscle + group:muscle + age:sex:group + age:sex:muscle + age:group:muscle + sex:group:muscle + age:sex:group:muscle	~1 | pid	varIdent(form = ~1 | sex * muscle)		3
Muscle Glycogen	18M	Female	SOL	1W / SED	ratio	1	0.51	-49	0.06	0.39	0.67	t	-6.16	175	1.9e-08	1.9e-08	TRUE	lme	sqrt(glycogen) ~ age + sex + group + muscle + age:sex + age:group + sex:group + age:muscle + sex:muscle + group:muscle + age:sex:group + age:sex:muscle + age:group:muscle + sex:group:muscle + age:sex:group:muscle	~1 | pid	varIdent(form = ~1 | sex * muscle)		3
Muscle Glycogen	18M	Female	SOL	2W / SED	ratio	1	0.47	-53	0.05	0.36	0.62	t	-6.72	175	9.9e-10	9.9e-10	TRUE	lme	sqrt(glycogen) ~ age + sex + group + muscle + age:sex + age:group + sex:group + age:muscle + sex:muscle + group:muscle + age:sex:group + age:sex:muscle + age:group:muscle + sex:group:muscle + age:sex:group:muscle	~1 | pid	varIdent(form = ~1 | sex * muscle)		3
Muscle Glycogen	18M	Female	SOL	4W / SED	ratio	1	0.52	-48	0.06	0.4	0.69	t	-5.97	175	5.1e-08	5.1e-08	TRUE	lme	sqrt(glycogen) ~ age + sex + group + muscle + age:sex + age:group + sex:group + age:muscle + sex:muscle + group:muscle + age:sex:group + age:sex:muscle + age:group:muscle + sex:group:muscle + age:sex:group:muscle	~1 | pid	varIdent(form = ~1 | sex * muscle)		3
Muscle Glycogen	18M	Female	SOL	8W / SED	ratio	1	1.23	23	0.11	0.99	1.52	t	2.4	175	0.06	0.06	FALSE	lme	sqrt(glycogen) ~ age + sex + group + muscle + age:sex + age:group + sex:group + age:muscle + sex:muscle + group:muscle + age:sex:group + age:sex:muscle + age:group:muscle + sex:group:muscle + age:sex:group:muscle	~1 | pid	varIdent(form = ~1 | sex * muscle)		3
Muscle Glycogen	18M	Male	LG	1W / SED	ratio	1	1.08	8	0.35	0.49	2.39	t	0.25	175	0.99	0.99	FALSE	lme	sqrt(glycogen) ~ age + sex + group + muscle + age:sex + age:group + sex:group + age:muscle + sex:muscle + group:muscle + age:sex:group + age:sex:muscle + age:group:muscle + sex:group:muscle + age:sex:group:muscle	~1 | pid	varIdent(form = ~1 | sex * muscle)		3
Muscle Glycogen	18M	Male	LG	2W / SED	ratio	1	1.16	16	0.36	0.53	2.53	t	0.46	175	0.94	0.94	FALSE	lme	sqrt(glycogen) ~ age + sex + group + muscle + age:sex + age:group + sex:group + age:muscle + sex:muscle + group:muscle + age:sex:group + age:sex:muscle + age:group:muscle + sex:group:muscle + age:sex:group:muscle	~1 | pid	varIdent(form = ~1 | sex * muscle)		3
Muscle Glycogen	18M	Male	LG	4W / SED	ratio	1	1.61	61	0.48	0.77	3.35	t	1.6	175	0.32	0.32	FALSE	lme	sqrt(glycogen) ~ age + sex + group + muscle + age:sex + age:group + sex:group + age:muscle + sex:muscle + group:muscle + age:sex:group + age:sex:muscle + age:group:muscle + sex:group:muscle + age:sex:group:muscle	~1 | pid	varIdent(form = ~1 | sex * muscle)		3
Muscle Glycogen	18M	Male	LG	8W / SED	ratio	1	3.34	234	0.9	1.71	6.52	t	4.46	175	5.7e-05	5.7e-05	TRUE	lme	sqrt(glycogen) ~ age + sex + group + muscle + age:sex + age:group + sex:group + age:muscle + sex:muscle + group:muscle + age:sex:group + age:sex:muscle + age:group:muscle + sex:group:muscle + age:sex:group:muscle	~1 | pid	varIdent(form = ~1 | sex * muscle)		3
Muscle Glycogen	18M	Male	MG	1W / SED	ratio	1	2.31	131	0.8	0.98	5.45	t	2.42	175	0.058	0.058	FALSE	lme	sqrt(glycogen) ~ age + sex + group + muscle + age:sex + age:group + sex:group + age:muscle + sex:muscle + group:muscle + age:sex:group + age:sex:muscle + age:group:muscle + sex:group:muscle + age:sex:group:muscle	~1 | pid	varIdent(form = ~1 | sex * muscle)		3
Muscle Glycogen	18M	Male	MG	2W / SED	ratio	1	1.59	59	0.58	0.64	3.94	t	1.27	175	0.51	0.51	FALSE	lme	sqrt(glycogen) ~ age + sex + group + muscle + age:sex + age:group + sex:group + age:muscle + sex:muscle + group:muscle + age:sex:group + age:sex:muscle + age:group:muscle + sex:group:muscle + age:sex:group:muscle	~1 | pid	varIdent(form = ~1 | sex * muscle)		3
Muscle Glycogen	18M	Male	MG	4W / SED	ratio	1	1.85	85	0.66	0.76	4.49	t	1.72	175	0.26	0.26	FALSE	lme	sqrt(glycogen) ~ age + sex + group + muscle + age:sex + age:group + sex:group + age:muscle + sex:muscle + group:muscle + age:sex:group + age:sex:muscle + age:group:muscle + sex:group:muscle + age:sex:group:muscle	~1 | pid	varIdent(form = ~1 | sex * muscle)		3
Muscle Glycogen	18M	Male	MG	8W / SED	ratio	1	2.98	198	1	1.3	6.86	t	3.25	175	0.0053	0.0053	TRUE	lme	sqrt(glycogen) ~ age + sex + group + muscle + age:sex + age:group + sex:group + age:muscle + sex:muscle + group:muscle + age:sex:group + age:sex:muscle + age:group:muscle + sex:group:muscle + age:sex:group:muscle	~1 | pid	varIdent(form = ~1 | sex * muscle)		3
Muscle Glycogen	18M	Male	PL	1W / SED	ratio	1	1.7	70	0.52	0.8	3.61	t	1.76	175	0.24	0.24	FALSE	lme	sqrt(glycogen) ~ age + sex + group + muscle + age:sex + age:group + sex:group + age:muscle + sex:muscle + group:muscle + age:sex:group + age:sex:muscle + age:group:muscle + sex:group:muscle + age:sex:group:muscle	~1 | pid	varIdent(form = ~1 | sex * muscle)		3
Muscle Glycogen	18M	Male	PL	2W / SED	ratio	1	1.64	64	0.5	0.77	3.5	t	1.63	175	0.3	0.3	FALSE	lme	sqrt(glycogen) ~ age + sex + group + muscle + age:sex + age:group + sex:group + age:muscle + sex:muscle + group:muscle + age:sex:group + age:sex:muscle + age:group:muscle + sex:group:muscle + age:sex:group:muscle	~1 | pid	varIdent(form = ~1 | sex * muscle)		3
Muscle Glycogen	18M	Male	PL	4W / SED	ratio	1	1.92	92	0.57	0.92	4.01	t	2.19	175	0.099	0.099	FALSE	lme	sqrt(glycogen) ~ age + sex + group + muscle + age:sex + age:group + sex:group + age:muscle + sex:muscle + group:muscle + age:sex:group + age:sex:muscle + age:group:muscle + sex:group:muscle + age:sex:group:muscle	~1 | pid	varIdent(form = ~1 | sex * muscle)		3
Muscle Glycogen	18M	Male	PL	8W / SED	ratio	1	3.67	267	1.01	1.85	7.27	t	4.72	175	1.9e-05	1.9e-05	TRUE	lme	sqrt(glycogen) ~ age + sex + group + muscle + age:sex + age:group + sex:group + age:muscle + sex:muscle + group:muscle + age:sex:group + age:sex:muscle + age:group:muscle + sex:group:muscle + age:sex:group:muscle	~1 | pid	varIdent(form = ~1 | sex * muscle)		3
Muscle Glycogen	18M	Male	SOL	1W / SED	ratio	1	1.14	14	0.16	0.8	1.63	t	0.93	175	0.72	0.72	FALSE	lme	sqrt(glycogen) ~ age + sex + group + muscle + age:sex + age:group + sex:group + age:muscle + sex:muscle + group:muscle + age:sex:group + age:sex:muscle + age:group:muscle + sex:group:muscle + age:sex:group:muscle	~1 | pid	varIdent(form = ~1 | sex * muscle)		3
Muscle Glycogen	18M	Male	SOL	2W / SED	ratio	1	1.11	11	0.16	0.77	1.58	t	0.7	175	0.85	0.85	FALSE	lme	sqrt(glycogen) ~ age + sex + group + muscle + age:sex + age:group + sex:group + age:muscle + sex:muscle + group:muscle + age:sex:group + age:sex:muscle + age:group:muscle + sex:group:muscle + age:sex:group:muscle	~1 | pid	varIdent(form = ~1 | sex * muscle)		3
Muscle Glycogen	18M	Male	SOL	4W / SED	ratio	1	0.75	-25	0.12	0.51	1.11	t	-1.81	175	0.22	0.22	FALSE	lme	sqrt(glycogen) ~ age + sex + group + muscle + age:sex + age:group + sex:group + age:muscle + sex:muscle + group:muscle + age:sex:group + age:sex:muscle + age:group:muscle + sex:group:muscle + age:sex:group:muscle	~1 | pid	varIdent(form = ~1 | sex * muscle)		3
Muscle Glycogen	18M	Male	SOL	8W / SED	ratio	1	1.17	17	0.17	0.82	1.66	t	1.1	175	0.62	0.62	FALSE	lme	sqrt(glycogen) ~ age + sex + group + muscle + age:sex + age:group + sex:group + age:muscle + sex:muscle + group:muscle + age:sex:group + age:sex:muscle + age:group:muscle + sex:group:muscle + age:sex:group:muscle	~1 | pid	varIdent(form = ~1 | sex * muscle)		3
Mean CSA	6M	Female	LG	8W / SED	ratio	1	0.93	-7	0.04	0.84	1.02	t	-1.53	40	0.36	0.31	FALSE	lme	log(mean_CSA) ~ age * sex * group * muscle	~1 | pid	varIdent(form = ~1 | muscle)		4
Mean CSA	6M	Female	MG	8W / SED	ratio	1	1.11	11	0.07	0.98	1.26	t	1.67	40	0.27	0.31	FALSE	lme	log(mean_CSA) ~ age * sex * group * muscle	~1 | pid	varIdent(form = ~1 | muscle)		4
Mean CSA	6M	Female	PL	8W / SED	ratio	1	1.01	1	0.06	0.89	1.15	t	0.12	40	0.32	0.91	FALSE	lme	log(mean_CSA) ~ age * sex * group * muscle	~1 | pid	varIdent(form = ~1 | muscle)		4
Mean CSA	6M	Female	SOL	8W / SED	ratio	1	1.13	13	0.07	1	1.28	t	2.03	40	0.26	0.19	FALSE	lme	log(mean_CSA) ~ age * sex * group * muscle	~1 | pid	varIdent(form = ~1 | muscle)		4
Mean CSA	6M	Male	LG	8W / SED	ratio	1	1	0	0.05	0.9	1.1	t	-0.07	40	0.32	1	FALSE	lme	log(mean_CSA) ~ age * sex * group * muscle	~1 | pid	varIdent(form = ~1 | muscle)		4
Mean CSA	6M	Male	MG	8W / SED	ratio	1	1.07	7	0.07	0.94	1.21	t	1.02	40	0.29	1	FALSE	lme	log(mean_CSA) ~ age * sex * group * muscle	~1 | pid	varIdent(form = ~1 | muscle)		4
Mean CSA	6M	Male	PL	8W / SED	ratio	1	1.02	2	0.06	0.9	1.16	t	0.34	40	0.31	1	FALSE	lme	log(mean_CSA) ~ age * sex * group * muscle	~1 | pid	varIdent(form = ~1 | muscle)		4
Mean CSA	6M	Male	SOL	8W / SED	ratio	1	0.96	-4	0.06	0.85	1.09	t	-0.64	40	0.34	1	FALSE	lme	log(mean_CSA) ~ age * sex * group * muscle	~1 | pid	varIdent(form = ~1 | muscle)		4
Mean CSA	18M	Female	LG	8W / SED	ratio	1	1.02	2	0.05	0.93	1.13	t	0.45	40	0.31	1	FALSE	lme	log(mean_CSA) ~ age * sex * group * muscle	~1 | pid	varIdent(form = ~1 | muscle)		4
Mean CSA	18M	Female	MG	8W / SED	ratio	1	1.02	2	0.06	0.9	1.16	t	0.4	40	0.31	1	FALSE	lme	log(mean_CSA) ~ age * sex * group * muscle	~1 | pid	varIdent(form = ~1 | muscle)		4
Mean CSA	18M	Female	PL	8W / SED	ratio	1	1.03	3	0.07	0.91	1.17	t	0.51	40	0.31	1	FALSE	lme	log(mean_CSA) ~ age * sex * group * muscle	~1 | pid	varIdent(form = ~1 | muscle)		4
Mean CSA	18M	Female	SOL	8W / SED	ratio	1	1.02	2	0.06	0.9	1.15	t	0.29	40	0.31	1	FALSE	lme	log(mean_CSA) ~ age * sex * group * muscle	~1 | pid	varIdent(form = ~1 | muscle)		4
Mean CSA	18M	Male	LG	8W / SED	ratio	1	1.07	7	0.05	0.97	1.18	t	1.43	40	0.29	0.48	FALSE	lme	log(mean_CSA) ~ age * sex * group * muscle	~1 | pid	varIdent(form = ~1 | muscle)		4
Mean CSA	18M	Male	MG	8W / SED	ratio	1	1.01	1	0.06	0.89	1.14	t	0.12	40	0.32	0.9	FALSE	lme	log(mean_CSA) ~ age * sex * group * muscle	~1 | pid	varIdent(form = ~1 | muscle)		4
Mean CSA	18M	Male	PL	8W / SED	ratio	1	0.94	-6	0.06	0.83	1.07	t	-0.97	40	0.35	0.67	FALSE	lme	log(mean_CSA) ~ age * sex * group * muscle	~1 | pid	varIdent(form = ~1 | muscle)		4
Mean CSA	18M	Male	SOL	8W / SED	ratio	1	1.23	23	0.08	1.09	1.4	t	3.42	40	0.22	0.0058	TRUE	lme	log(mean_CSA) ~ age * sex * group * muscle	~1 | pid	varIdent(form = ~1 | muscle)		4
Terminal Muscle Mass	6M	Female	LG	1W / SED	ratio	1	1.03	3	0.02	0.98	1.09	t	1.45	259	0.4	0.4	FALSE	lme	log(term_muscle_mass) ~ age * sex * group * muscle	~1 | pid	varIdent(form = ~1 | muscle)	18M8T3 SOL = 73, 18M4T18 PL = 210	5
Terminal Muscle Mass	6M	Female	LG	2W / SED	ratio	1	1.05	5	0.02	0.99	1.11	t	2.14	259	0.11	0.11	FALSE	lme	log(term_muscle_mass) ~ age * sex * group * muscle	~1 | pid	varIdent(form = ~1 | muscle)	18M8T3 SOL = 73, 18M4T18 PL = 210	5
Terminal Muscle Mass	6M	Female	LG	4W / SED	ratio	1	1.01	1	0.02	0.96	1.07	t	0.69	259	0.86	0.86	FALSE	lme	log(term_muscle_mass) ~ age * sex * group * muscle	~1 | pid	varIdent(form = ~1 | muscle)	18M8T3 SOL = 73, 18M4T18 PL = 210	5
Terminal Muscle Mass	6M	Female	LG	8W / SED	ratio	1	1	0	0.02	0.95	1.06	t	0.15	259	1	1	FALSE	lme	log(term_muscle_mass) ~ age * sex * group * muscle	~1 | pid	varIdent(form = ~1 | muscle)	18M8T3 SOL = 73, 18M4T18 PL = 210	5
Terminal Muscle Mass	6M	Female	MG	1W / SED	ratio	1	1.02	2	0.03	0.96	1.08	t	0.75	259	0.83	0.83	FALSE	lme	log(term_muscle_mass) ~ age * sex * group * muscle	~1 | pid	varIdent(form = ~1 | muscle)	18M8T3 SOL = 73, 18M4T18 PL = 210	5
Terminal Muscle Mass	6M	Female	MG	2W / SED	ratio	1	1.05	5	0.03	0.99	1.11	t	1.86	259	0.2	0.2	FALSE	lme	log(term_muscle_mass) ~ age * sex * group * muscle	~1 | pid	varIdent(form = ~1 | muscle)	18M8T3 SOL = 73, 18M4T18 PL = 210	5
Terminal Muscle Mass	6M	Female	MG	4W / SED	ratio	1	1.02	2	0.02	0.97	1.08	t	0.97	259	0.7	0.7	FALSE	lme	log(term_muscle_mass) ~ age * sex * group * muscle	~1 | pid	varIdent(form = ~1 | muscle)	18M8T3 SOL = 73, 18M4T18 PL = 210	5
Terminal Muscle Mass	6M	Female	MG	8W / SED	ratio	1	1.04	4	0.03	0.98	1.1	t	1.58	259	0.33	0.33	FALSE	lme	log(term_muscle_mass) ~ age * sex * group * muscle	~1 | pid	varIdent(form = ~1 | muscle)	18M8T3 SOL = 73, 18M4T18 PL = 210	5
Terminal Muscle Mass	6M	Female	PL	1W / SED	ratio	1	1.04	4	0.02	0.98	1.11	t	1.83	259	0.21	0.21	FALSE	lme	log(term_muscle_mass) ~ age * sex * group * muscle	~1 | pid	varIdent(form = ~1 | muscle)	18M8T3 SOL = 73, 18M4T18 PL = 210	5
Terminal Muscle Mass	6M	Female	PL	2W / SED	ratio	1	1.08	8	0.03	1.02	1.14	t	3.14	259	0.0072	0.0072	TRUE	lme	log(term_muscle_mass) ~ age * sex * group * muscle	~1 | pid	varIdent(form = ~1 | muscle)	18M8T3 SOL = 73, 18M4T18 PL = 210	5
Terminal Muscle Mass	6M	Female	PL	4W / SED	ratio	1	1.06	6	0.02	1	1.12	t	2.59	259	0.036	0.036	TRUE	lme	log(term_muscle_mass) ~ age * sex * group * muscle	~1 | pid	varIdent(form = ~1 | muscle)	18M8T3 SOL = 73, 18M4T18 PL = 210	5
Terminal Muscle Mass	6M	Female	PL	8W / SED	ratio	1	1.05	5	0.02	0.99	1.11	t	1.92	259	0.18	0.18	FALSE	lme	log(term_muscle_mass) ~ age * sex * group * muscle	~1 | pid	varIdent(form = ~1 | muscle)	18M8T3 SOL = 73, 18M4T18 PL = 210	5
Terminal Muscle Mass	6M	Female	SOL	1W / SED	ratio	1	1.08	8	0.03	1	1.17	t	2.62	259	0.033	0.033	TRUE	lme	log(term_muscle_mass) ~ age * sex * group * muscle	~1 | pid	varIdent(form = ~1 | muscle)	18M8T3 SOL = 73, 18M4T18 PL = 210	5
Terminal Muscle Mass	6M	Female	SOL	2W / SED	ratio	1	1.09	9	0.03	1.01	1.18	t	2.86	259	0.017	0.017	TRUE	lme	log(term_muscle_mass) ~ age * sex * group * muscle	~1 | pid	varIdent(form = ~1 | muscle)	18M8T3 SOL = 73, 18M4T18 PL = 210	5
Terminal Muscle Mass	6M	Female	SOL	4W / SED	ratio	1	1.09	9	0.03	1.01	1.17	t	2.89	259	0.015	0.015	TRUE	lme	log(term_muscle_mass) ~ age * sex * group * muscle	~1 | pid	varIdent(form = ~1 | muscle)	18M8T3 SOL = 73, 18M4T18 PL = 210	5
Terminal Muscle Mass	6M	Female	SOL	8W / SED	ratio	1	1.03	3	0.03	0.96	1.11	t	1.03	259	0.67	0.67	FALSE	lme	log(term_muscle_mass) ~ age * sex * group * muscle	~1 | pid	varIdent(form = ~1 | muscle)	18M8T3 SOL = 73, 18M4T18 PL = 210	5
Terminal Muscle Mass	6M	Male	LG	1W / SED	ratio	1	0.99	-1	0.02	0.93	1.04	t	-0.58	259	0.9	0.9	FALSE	lme	log(term_muscle_mass) ~ age * sex * group * muscle	~1 | pid	varIdent(form = ~1 | muscle)	18M8T3 SOL = 73, 18M4T18 PL = 210	5
Terminal Muscle Mass	6M	Male	LG	2W / SED	ratio	1	1	0	0.02	0.94	1.06	t	-0.08	259	1	1	FALSE	lme	log(term_muscle_mass) ~ age * sex * group * muscle	~1 | pid	varIdent(form = ~1 | muscle)	18M8T3 SOL = 73, 18M4T18 PL = 210	5
Terminal Muscle Mass	6M	Male	LG	4W / SED	ratio	1	0.95	-5	0.02	0.9	1	t	-2.27	259	0.082	0.082	FALSE	lme	log(term_muscle_mass) ~ age * sex * group * muscle	~1 | pid	varIdent(form = ~1 | muscle)	18M8T3 SOL = 73, 18M4T18 PL = 210	5
Terminal Muscle Mass	6M	Male	LG	8W / SED	ratio	1	0.98	-2	0.02	0.93	1.04	t	-0.64	259	0.88	0.88	FALSE	lme	log(term_muscle_mass) ~ age * sex * group * muscle	~1 | pid	varIdent(form = ~1 | muscle)	18M8T3 SOL = 73, 18M4T18 PL = 210	5
Terminal Muscle Mass	6M	Male	MG	1W / SED	ratio	1	0.97	-3	0.02	0.91	1.03	t	-1.42	259	0.42	0.42	FALSE	lme	log(term_muscle_mass) ~ age * sex * group * muscle	~1 | pid	varIdent(form = ~1 | muscle)	18M8T3 SOL = 73, 18M4T18 PL = 210	5
Terminal Muscle Mass	6M	Male	MG	2W / SED	ratio	1	0.94	-6	0.02	0.89	1	t	-2.45	259	0.052	0.052	FALSE	lme	log(term_muscle_mass) ~ age * sex * group * muscle	~1 | pid	varIdent(form = ~1 | muscle)	18M8T3 SOL = 73, 18M4T18 PL = 210	5
Terminal Muscle Mass	6M	Male	MG	4W / SED	ratio	1	0.93	-7	0.02	0.87	0.98	t	-3.22	259	0.0054	0.0054	TRUE	lme	log(term_muscle_mass) ~ age * sex * group * muscle	~1 | pid	varIdent(form = ~1 | muscle)	18M8T3 SOL = 73, 18M4T18 PL = 210	5
Terminal Muscle Mass	6M	Male	MG	8W / SED	ratio	1	0.97	-3	0.02	0.91	1.03	t	-1.14	259	0.6	0.6	FALSE	lme	log(term_muscle_mass) ~ age * sex * group * muscle	~1 | pid	varIdent(form = ~1 | muscle)	18M8T3 SOL = 73, 18M4T18 PL = 210	5
Terminal Muscle Mass	6M	Male	PL	1W / SED	ratio	1	0.99	-1	0.02	0.93	1.05	t	-0.36	259	0.97	0.97	FALSE	lme	log(term_muscle_mass) ~ age * sex * group * muscle	~1 | pid	varIdent(form = ~1 | muscle)	18M8T3 SOL = 73, 18M4T18 PL = 210	5
Terminal Muscle Mass	6M	Male	PL	2W / SED	ratio	1	0.98	-2	0.02	0.93	1.04	t	-0.69	259	0.86	0.86	FALSE	lme	log(term_muscle_mass) ~ age * sex * group * muscle	~1 | pid	varIdent(form = ~1 | muscle)	18M8T3 SOL = 73, 18M4T18 PL = 210	5
Terminal Muscle Mass	6M	Male	PL	4W / SED	ratio	1	0.95	-5	0.02	0.9	1.01	t	-2.13	259	0.11	0.11	FALSE	lme	log(term_muscle_mass) ~ age * sex * group * muscle	~1 | pid	varIdent(form = ~1 | muscle)	18M8T3 SOL = 73, 18M4T18 PL = 210	5
Terminal Muscle Mass	6M	Male	PL	8W / SED	ratio	1	1.01	1	0.02	0.95	1.08	t	0.58	259	0.9	0.9	FALSE	lme	log(term_muscle_mass) ~ age * sex * group * muscle	~1 | pid	varIdent(form = ~1 | muscle)	18M8T3 SOL = 73, 18M4T18 PL = 210	5
Terminal Muscle Mass	6M	Male	SOL	1W / SED	ratio	1	1.06	6	0.03	0.99	1.15	t	2.02	259	0.14	0.14	FALSE	lme	log(term_muscle_mass) ~ age * sex * group * muscle	~1 | pid	varIdent(form = ~1 | muscle)	18M8T3 SOL = 73, 18M4T18 PL = 210	5
Terminal Muscle Mass	6M	Male	SOL	2W / SED	ratio	1	1.04	4	0.03	0.96	1.12	t	1.29	259	0.5	0.5	FALSE	lme	log(term_muscle_mass) ~ age * sex * group * muscle	~1 | pid	varIdent(form = ~1 | muscle)	18M8T3 SOL = 73, 18M4T18 PL = 210	5
Terminal Muscle Mass	6M	Male	SOL	4W / SED	ratio	1	0.98	-2	0.03	0.91	1.05	t	-0.69	259	0.85	0.85	FALSE	lme	log(term_muscle_mass) ~ age * sex * group * muscle	~1 | pid	varIdent(form = ~1 | muscle)	18M8T3 SOL = 73, 18M4T18 PL = 210	5
Terminal Muscle Mass	6M	Male	SOL	8W / SED	ratio	1	1.05	5	0.03	0.97	1.14	t	1.56	259	0.34	0.34	FALSE	lme	log(term_muscle_mass) ~ age * sex * group * muscle	~1 | pid	varIdent(form = ~1 | muscle)	18M8T3 SOL = 73, 18M4T18 PL = 210	5
Terminal Muscle Mass	18M	Female	LG	1W / SED	ratio	1	1.03	3	0.03	0.97	1.1	t	1.16	259	0.58	0.58	FALSE	lme	log(term_muscle_mass) ~ age * sex * group * muscle	~1 | pid	varIdent(form = ~1 | muscle)	18M8T3 SOL = 73, 18M4T18 PL = 210	5
Terminal Muscle Mass	18M	Female	LG	2W / SED	ratio	1	1.04	4	0.03	0.98	1.11	t	1.54	259	0.35	0.35	FALSE	lme	log(term_muscle_mass) ~ age * sex * group * muscle	~1 | pid	varIdent(form = ~1 | muscle)	18M8T3 SOL = 73, 18M4T18 PL = 210	5
Terminal Muscle Mass	18M	Female	LG	4W / SED	ratio	1	1.02	2	0.03	0.96	1.09	t	0.94	259	0.72	0.72	FALSE	lme	log(term_muscle_mass) ~ age * sex * group * muscle	~1 | pid	varIdent(form = ~1 | muscle)	18M8T3 SOL = 73, 18M4T18 PL = 210	5
Terminal Muscle Mass	18M	Female	LG	8W / SED	ratio	1	1.04	4	0.03	0.98	1.11	t	1.68	259	0.28	0.28	FALSE	lme	log(term_muscle_mass) ~ age * sex * group * muscle	~1 | pid	varIdent(form = ~1 | muscle)	18M8T3 SOL = 73, 18M4T18 PL = 210	5
Terminal Muscle Mass	18M	Female	MG	1W / SED	ratio	1	1.01	1	0.03	0.94	1.08	t	0.39	259	0.96	0.96	FALSE	lme	log(term_muscle_mass) ~ age * sex * group * muscle	~1 | pid	varIdent(form = ~1 | muscle)	18M8T3 SOL = 73, 18M4T18 PL = 210	5
Terminal Muscle Mass	18M	Female	MG	2W / SED	ratio	1	1.03	3	0.03	0.96	1.11	t	1.15	259	0.59	0.59	FALSE	lme	log(term_muscle_mass) ~ age * sex * group * muscle	~1 | pid	varIdent(form = ~1 | muscle)	18M8T3 SOL = 73, 18M4T18 PL = 210	5
Terminal Muscle Mass	18M	Female	MG	4W / SED	ratio	1	1.03	3	0.03	0.97	1.1	t	1.21	259	0.55	0.55	FALSE	lme	log(term_muscle_mass) ~ age * sex * group * muscle	~1 | pid	varIdent(form = ~1 | muscle)	18M8T3 SOL = 73, 18M4T18 PL = 210	5
Terminal Muscle Mass	18M	Female	MG	8W / SED	ratio	1	1.07	7	0.03	1	1.14	t	2.51	259	0.045	0.045	TRUE	lme	log(term_muscle_mass) ~ age * sex * group * muscle	~1 | pid	varIdent(form = ~1 | muscle)	18M8T3 SOL = 73, 18M4T18 PL = 210	5
Terminal Muscle Mass	18M	Female	PL	1W / SED	ratio	1	1.05	5	0.03	0.98	1.12	t	1.77	259	0.24	0.24	FALSE	lme	log(term_muscle_mass) ~ age * sex * group * muscle	~1 | pid	varIdent(form = ~1 | muscle)	18M8T3 SOL = 73, 18M4T18 PL = 210	5
Terminal Muscle Mass	18M	Female	PL	2W / SED	ratio	1	1.03	3	0.03	0.96	1.1	t	1.09	259	0.63	0.63	FALSE	lme	log(term_muscle_mass) ~ age * sex * group * muscle	~1 | pid	varIdent(form = ~1 | muscle)	18M8T3 SOL = 73, 18M4T18 PL = 210	5
Terminal Muscle Mass	18M	Female	PL	4W / SED	ratio	1	1.05	5	0.03	0.99	1.12	t	1.9	259	0.18	0.18	FALSE	lme	log(term_muscle_mass) ~ age * sex * group * muscle	~1 | pid	varIdent(form = ~1 | muscle)	18M8T3 SOL = 73, 18M4T18 PL = 210	5
Terminal Muscle Mass	18M	Female	PL	8W / SED	ratio	1	1.08	8	0.03	1.01	1.15	t	2.94	259	0.013	0.013	TRUE	lme	log(term_muscle_mass) ~ age * sex * group * muscle	~1 | pid	varIdent(form = ~1 | muscle)	18M8T3 SOL = 73, 18M4T18 PL = 210	5
Terminal Muscle Mass	18M	Female	SOL	1W / SED	ratio	1	1.01	1	0.04	0.93	1.1	t	0.25	259	0.99	0.99	FALSE	lme	log(term_muscle_mass) ~ age * sex * group * muscle	~1 | pid	varIdent(form = ~1 | muscle)	18M8T3 SOL = 73, 18M4T18 PL = 210	5
Terminal Muscle Mass	18M	Female	SOL	2W / SED	ratio	1	1.02	2	0.04	0.94	1.12	t	0.64	259	0.88	0.88	FALSE	lme	log(term_muscle_mass) ~ age * sex * group * muscle	~1 | pid	varIdent(form = ~1 | muscle)	18M8T3 SOL = 73, 18M4T18 PL = 210	5
Terminal Muscle Mass	18M	Female	SOL	4W / SED	ratio	1	1	0	0.03	0.92	1.08	t	-0.08	259	1	1	FALSE	lme	log(term_muscle_mass) ~ age * sex * group * muscle	~1 | pid	varIdent(form = ~1 | muscle)	18M8T3 SOL = 73, 18M4T18 PL = 210	5
Terminal Muscle Mass	18M	Female	SOL	8W / SED	ratio	1	1.11	11	0.04	1.02	1.2	t	3.09	259	0.0082	0.0082	TRUE	lme	log(term_muscle_mass) ~ age * sex * group * muscle	~1 | pid	varIdent(form = ~1 | muscle)	18M8T3 SOL = 73, 18M4T18 PL = 210	5
Terminal Muscle Mass	18M	Male	LG	1W / SED	ratio	1	1.01	1	0.02	0.95	1.07	t	0.44	259	0.95	0.95	FALSE	lme	log(term_muscle_mass) ~ age * sex * group * muscle	~1 | pid	varIdent(form = ~1 | muscle)	18M8T3 SOL = 73, 18M4T18 PL = 210	5
Terminal Muscle Mass	18M	Male	LG	2W / SED	ratio	1	1.04	4	0.03	0.98	1.11	t	1.58	259	0.33	0.33	FALSE	lme	log(term_muscle_mass) ~ age * sex * group * muscle	~1 | pid	varIdent(form = ~1 | muscle)	18M8T3 SOL = 73, 18M4T18 PL = 210	5
Terminal Muscle Mass	18M	Male	LG	4W / SED	ratio	1	1.03	3	0.02	0.97	1.09	t	1.25	259	0.52	0.52	FALSE	lme	log(term_muscle_mass) ~ age * sex * group * muscle	~1 | pid	varIdent(form = ~1 | muscle)	18M8T3 SOL = 73, 18M4T18 PL = 210	5
Terminal Muscle Mass	18M	Male	LG	8W / SED	ratio	1	0.98	-2	0.02	0.93	1.04	t	-0.65	259	0.87	0.87	FALSE	lme	log(term_muscle_mass) ~ age * sex * group * muscle	~1 | pid	varIdent(form = ~1 | muscle)	18M8T3 SOL = 73, 18M4T18 PL = 210	5
Terminal Muscle Mass	18M	Male	MG	1W / SED	ratio	1	1	0	0.03	0.94	1.07	t	0.13	259	1	1	FALSE	lme	log(term_muscle_mass) ~ age * sex * group * muscle	~1 | pid	varIdent(form = ~1 | muscle)	18M8T3 SOL = 73, 18M4T18 PL = 210	5
Terminal Muscle Mass	18M	Male	MG	2W / SED	ratio	1	1.03	3	0.03	0.96	1.1	t	1.08	259	0.63	0.63	FALSE	lme	log(term_muscle_mass) ~ age * sex * group * muscle	~1 | pid	varIdent(form = ~1 | muscle)	18M8T3 SOL = 73, 18M4T18 PL = 210	5
Terminal Muscle Mass	18M	Male	MG	4W / SED	ratio	1	1.01	1	0.03	0.95	1.08	t	0.5	259	0.93	0.93	FALSE	lme	log(term_muscle_mass) ~ age * sex * group * muscle	~1 | pid	varIdent(form = ~1 | muscle)	18M8T3 SOL = 73, 18M4T18 PL = 210	5
Terminal Muscle Mass	18M	Male	MG	8W / SED	ratio	1	0.99	-1	0.03	0.93	1.05	t	-0.5	259	0.93	0.93	FALSE	lme	log(term_muscle_mass) ~ age * sex * group * muscle	~1 | pid	varIdent(form = ~1 | muscle)	18M8T3 SOL = 73, 18M4T18 PL = 210	5
Terminal Muscle Mass	18M	Male	PL	1W / SED	ratio	1	1.02	2	0.03	0.95	1.08	t	0.58	259	0.91	0.91	FALSE	lme	log(term_muscle_mass) ~ age * sex * group * muscle	~1 | pid	varIdent(form = ~1 | muscle)	18M8T3 SOL = 73, 18M4T18 PL = 210	5
Terminal Muscle Mass	18M	Male	PL	2W / SED	ratio	1	1.04	4	0.03	0.97	1.1	t	1.33	259	0.47	0.47	FALSE	lme	log(term_muscle_mass) ~ age * sex * group * muscle	~1 | pid	varIdent(form = ~1 | muscle)	18M8T3 SOL = 73, 18M4T18 PL = 210	5
Terminal Muscle Mass	18M	Male	PL	4W / SED	ratio	1	1.03	3	0.03	0.97	1.09	t	1.12	259	0.61	0.61	FALSE	lme	log(term_muscle_mass) ~ age * sex * group * muscle	~1 | pid	varIdent(form = ~1 | muscle)	18M8T3 SOL = 73, 18M4T18 PL = 210	5
Terminal Muscle Mass	18M	Male	PL	8W / SED	ratio	1	0.96	-4	0.02	0.9	1.02	t	-1.67	259	0.28	0.28	FALSE	lme	log(term_muscle_mass) ~ age * sex * group * muscle	~1 | pid	varIdent(form = ~1 | muscle)	18M8T3 SOL = 73, 18M4T18 PL = 210	5
Terminal Muscle Mass	18M	Male	SOL	1W / SED	ratio	1	0.99	-1	0.03	0.91	1.07	t	-0.41	259	0.96	0.96	FALSE	lme	log(term_muscle_mass) ~ age * sex * group * muscle	~1 | pid	varIdent(form = ~1 | muscle)	18M8T3 SOL = 73, 18M4T18 PL = 210	5
Terminal Muscle Mass	18M	Male	SOL	2W / SED	ratio	1	0.97	-3	0.03	0.89	1.05	t	-0.96	259	0.71	0.71	FALSE	lme	log(term_muscle_mass) ~ age * sex * group * muscle	~1 | pid	varIdent(form = ~1 | muscle)	18M8T3 SOL = 73, 18M4T18 PL = 210	5
Terminal Muscle Mass	18M	Male	SOL	4W / SED	ratio	1	1.06	6	0.03	0.98	1.15	t	1.7	259	0.27	0.27	FALSE	lme	log(term_muscle_mass) ~ age * sex * group * muscle	~1 | pid	varIdent(form = ~1 | muscle)	18M8T3 SOL = 73, 18M4T18 PL = 210	5
Terminal Muscle Mass	18M	Male	SOL	8W / SED	ratio	1	1.04	4	0.03	0.96	1.13	t	1.32	259	0.48	0.48	FALSE	lme	log(term_muscle_mass) ~ age * sex * group * muscle	~1 | pid	varIdent(form = ~1 | muscle)	18M8T3 SOL = 73, 18M4T18 PL = 210	5

## Sheet: Mean Fiber Area
response	age	sex	muscle	type	contrast	estimate_type	null	estimate	pct_change	SE	lower.CL	upper.CL	statistic_type	statistic	df	p.value	p.adj	signif	model_type	fixed	random
Mean Fiber Area	6M	Female	LG	I	8W / SED	ratio	1	0.99	-1	0.07	0.86	1.13	t	-0.21	40	0.84	1	FALSE	lme	log(fiber_area) ~ age * sex * group * muscle_type	~1 | pid
Mean Fiber Area	6M	Female	LG	IIa	8W / SED	ratio	1	1.01	1	0.07	0.88	1.16	t	0.11	40	0.91	1	FALSE	lme	log(fiber_area) ~ age * sex * group * muscle_type	~1 | pid
Mean Fiber Area	6M	Female	LG	IIx	8W / SED	ratio	1	1.01	1	0.07	0.88	1.16	t	0.1	40	0.92	1	FALSE	lme	log(fiber_area) ~ age * sex * group * muscle_type	~1 | pid
Mean Fiber Area	6M	Female	LG	IIb	8W / SED	ratio	1	0.99	-1	0.07	0.86	1.13	t	-0.2	40	0.84	1	FALSE	lme	log(fiber_area) ~ age * sex * group * muscle_type	~1 | pid
Mean Fiber Area	6M	Female	MG	I	8W / SED	ratio	1	1.09	9	0.07	0.95	1.26	t	1.33	40	0.19	0.19	FALSE	lme	log(fiber_area) ~ age * sex * group * muscle_type	~1 | pid
Mean Fiber Area	6M	Female	MG	IIa	8W / SED	ratio	1	1.16	16	0.08	1.01	1.33	t	2.21	40	0.033	0.065	FALSE	lme	log(fiber_area) ~ age * sex * group * muscle_type	~1 | pid
Mean Fiber Area	6M	Female	MG	IIx	8W / SED	ratio	1	1.2	20	0.08	1.05	1.38	t	2.7	40	0.01	0.04	TRUE	lme	log(fiber_area) ~ age * sex * group * muscle_type	~1 | pid
Mean Fiber Area	6M	Female	MG	IIb	8W / SED	ratio	1	1.2	20	0.08	1.04	1.37	t	2.63	40	0.012	0.04	TRUE	lme	log(fiber_area) ~ age * sex * group * muscle_type	~1 | pid
Mean Fiber Area	6M	Female	PL	I	8W / SED	ratio	1	1.07	7	0.07	0.93	1.23	t	1	40	0.32	0.96	FALSE	lme	log(fiber_area) ~ age * sex * group * muscle_type	~1 | pid
Mean Fiber Area	6M	Female	PL	IIa	8W / SED	ratio	1	1.21	21	0.08	1.06	1.39	t	2.86	40	0.0068	0.027	TRUE	lme	log(fiber_area) ~ age * sex * group * muscle_type	~1 | pid
Mean Fiber Area	6M	Female	PL	IIx	8W / SED	ratio	1	1.04	4	0.07	0.9	1.19	t	0.55	40	0.59	0.96	FALSE	lme	log(fiber_area) ~ age * sex * group * muscle_type	~1 | pid
Mean Fiber Area	6M	Female	PL	IIb	8W / SED	ratio	1	1.06	6	0.07	0.92	1.21	t	0.84	40	0.41	0.96	FALSE	lme	log(fiber_area) ~ age * sex * group * muscle_type	~1 | pid
Mean Fiber Area	6M	Female	SOL	I	8W / SED	ratio	1	1.12	12	0.08	0.98	1.29	t	1.68	40	0.1	0.2	FALSE	lme	log(fiber_area) ~ age * sex * group * muscle_type	~1 | pid
Mean Fiber Area	6M	Female	SOL	IIa	8W / SED	ratio	1	1.09	9	0.08	0.95	1.26	t	1.25	40	0.22	0.22	FALSE	lme	log(fiber_area) ~ age * sex * group * muscle_type	~1 | pid
Mean Fiber Area	6M	Male	LG	I	8W / SED	ratio	1	0.9	-10	0.06	0.79	1.04	t	-1.51	40	0.14	0.56	FALSE	lme	log(fiber_area) ~ age * sex * group * muscle_type	~1 | pid
Mean Fiber Area	6M	Male	LG	IIa	8W / SED	ratio	1	1.03	3	0.07	0.9	1.18	t	0.45	40	0.65	1	FALSE	lme	log(fiber_area) ~ age * sex * group * muscle_type	~1 | pid
Mean Fiber Area	6M	Male	LG	IIx	8W / SED	ratio	1	0.96	-4	0.07	0.84	1.1	t	-0.61	40	0.54	1	FALSE	lme	log(fiber_area) ~ age * sex * group * muscle_type	~1 | pid
Mean Fiber Area	6M	Male	LG	IIb	8W / SED	ratio	1	1.09	9	0.07	0.95	1.25	t	1.23	40	0.23	0.68	FALSE	lme	log(fiber_area) ~ age * sex * group * muscle_type	~1 | pid
Mean Fiber Area	6M	Male	MG	I	8W / SED	ratio	1	0.96	-4	0.07	0.84	1.11	t	-0.55	40	0.59	1	FALSE	lme	log(fiber_area) ~ age * sex * group * muscle_type	~1 | pid
Mean Fiber Area	6M	Male	MG	IIa	8W / SED	ratio	1	1.07	7	0.07	0.93	1.22	t	0.92	40	0.36	1	FALSE	lme	log(fiber_area) ~ age * sex * group * muscle_type	~1 | pid
Mean Fiber Area	6M	Male	MG	IIx	8W / SED	ratio	1	1.04	4	0.07	0.91	1.2	t	0.6	40	0.55	1	FALSE	lme	log(fiber_area) ~ age * sex * group * muscle_type	~1 | pid
Mean Fiber Area	6M	Male	MG	IIb	8W / SED	ratio	1	1.1	10	0.07	0.96	1.26	t	1.37	40	0.18	0.71	FALSE	lme	log(fiber_area) ~ age * sex * group * muscle_type	~1 | pid
Mean Fiber Area	6M	Male	PL	I	8W / SED	ratio	1	1.02	2	0.07	0.89	1.17	t	0.25	40	0.81	1	FALSE	lme	log(fiber_area) ~ age * sex * group * muscle_type	~1 | pid
Mean Fiber Area	6M	Male	PL	IIa	8W / SED	ratio	1	1.13	13	0.08	0.99	1.3	t	1.81	40	0.079	0.31	FALSE	lme	log(fiber_area) ~ age * sex * group * muscle_type	~1 | pid
Mean Fiber Area	6M	Male	PL	IIx	8W / SED	ratio	1	1.06	6	0.07	0.92	1.21	t	0.83	40	0.41	1	FALSE	lme	log(fiber_area) ~ age * sex * group * muscle_type	~1 | pid
Mean Fiber Area	6M	Male	PL	IIb	8W / SED	ratio	1	1.07	7	0.07	0.93	1.22	t	0.94	40	0.36	1	FALSE	lme	log(fiber_area) ~ age * sex * group * muscle_type	~1 | pid
Mean Fiber Area	6M	Male	SOL	I	8W / SED	ratio	1	0.95	-5	0.06	0.83	1.09	t	-0.73	40	0.47	0.94	FALSE	lme	log(fiber_area) ~ age * sex * group * muscle_type	~1 | pid
Mean Fiber Area	6M	Male	SOL	IIa	8W / SED	ratio	1	0.97	-3	0.07	0.84	1.11	t	-0.5	40	0.62	0.94	FALSE	lme	log(fiber_area) ~ age * sex * group * muscle_type	~1 | pid
Mean Fiber Area	18M	Female	LG	I	8W / SED	ratio	1	1.08	8	0.07	0.94	1.24	t	1.09	40	0.28	0.74	FALSE	lme	log(fiber_area) ~ age * sex * group * muscle_type	~1 | pid
Mean Fiber Area	18M	Female	LG	IIa	8W / SED	ratio	1	1.08	8	0.07	0.94	1.24	t	1.18	40	0.25	0.74	FALSE	lme	log(fiber_area) ~ age * sex * group * muscle_type	~1 | pid
Mean Fiber Area	18M	Female	LG	IIx	8W / SED	ratio	1	1.14	14	0.08	0.99	1.31	t	1.91	40	0.063	0.25	FALSE	lme	log(fiber_area) ~ age * sex * group * muscle_type	~1 | pid
Mean Fiber Area	18M	Female	LG	IIb	8W / SED	ratio	1	1.05	5	0.07	0.92	1.21	t	0.75	40	0.46	0.74	FALSE	lme	log(fiber_area) ~ age * sex * group * muscle_type	~1 | pid
Mean Fiber Area	18M	Female	MG	I	8W / SED	ratio	1	1.13	13	0.08	0.99	1.3	t	1.81	40	0.077	0.31	FALSE	lme	log(fiber_area) ~ age * sex * group * muscle_type	~1 | pid
Mean Fiber Area	18M	Female	MG	IIa	8W / SED	ratio	1	1.12	12	0.08	0.98	1.28	t	1.65	40	0.11	0.32	FALSE	lme	log(fiber_area) ~ age * sex * group * muscle_type	~1 | pid
Mean Fiber Area	18M	Female	MG	IIx	8W / SED	ratio	1	1.11	11	0.08	0.97	1.27	t	1.52	40	0.14	0.32	FALSE	lme	log(fiber_area) ~ age * sex * group * muscle_type	~1 | pid
Mean Fiber Area	18M	Female	MG	IIb	8W / SED	ratio	1	1.08	8	0.07	0.94	1.24	t	1.1	40	0.28	0.32	FALSE	lme	log(fiber_area) ~ age * sex * group * muscle_type	~1 | pid
Mean Fiber Area	18M	Female	PL	I	8W / SED	ratio	1	1.18	18	0.08	1.03	1.35	t	2.43	40	0.02	0.06	FALSE	lme	log(fiber_area) ~ age * sex * group * muscle_type	~1 | pid
Mean Fiber Area	18M	Female	PL	IIa	8W / SED	ratio	1	1.24	24	0.08	1.08	1.42	t	3.13	40	0.0033	0.013	TRUE	lme	log(fiber_area) ~ age * sex * group * muscle_type	~1 | pid
Mean Fiber Area	18M	Female	PL	IIx	8W / SED	ratio	1	1.06	6	0.07	0.92	1.21	t	0.82	40	0.42	0.83	FALSE	lme	log(fiber_area) ~ age * sex * group * muscle_type	~1 | pid
Mean Fiber Area	18M	Female	PL	IIb	8W / SED	ratio	1	1.02	2	0.07	0.89	1.17	t	0.26	40	0.8	0.83	FALSE	lme	log(fiber_area) ~ age * sex * group * muscle_type	~1 | pid
Mean Fiber Area	18M	Female	SOL	I	8W / SED	ratio	1	1.02	2	0.07	0.89	1.17	t	0.29	40	0.77	0.77	FALSE	lme	log(fiber_area) ~ age * sex * group * muscle_type	~1 | pid
Mean Fiber Area	18M	Female	SOL	IIa	8W / SED	ratio	1	1.13	13	0.08	0.98	1.3	t	1.69	40	0.099	0.2	FALSE	lme	log(fiber_area) ~ age * sex * group * muscle_type	~1 | pid
Mean Fiber Area	18M	Male	LG	I	8W / SED	ratio	1	1.25	25	0.09	1.09	1.44	t	3.29	40	0.0021	0.0085	TRUE	lme	log(fiber_area) ~ age * sex * group * muscle_type	~1 | pid
Mean Fiber Area	18M	Male	LG	IIa	8W / SED	ratio	1	1.14	14	0.08	1	1.31	t	1.97	40	0.055	0.17	FALSE	lme	log(fiber_area) ~ age * sex * group * muscle_type	~1 | pid
Mean Fiber Area	18M	Male	LG	IIx	8W / SED	ratio	1	1.14	14	0.08	0.99	1.31	t	1.89	40	0.066	0.17	FALSE	lme	log(fiber_area) ~ age * sex * group * muscle_type	~1 | pid
Mean Fiber Area	18M	Male	LG	IIb	8W / SED	ratio	1	1.05	5	0.07	0.91	1.2	t	0.65	40	0.52	0.52	FALSE	lme	log(fiber_area) ~ age * sex * group * muscle_type	~1 | pid
Mean Fiber Area	18M	Male	MG	I	8W / SED	ratio	1	1.34	34	0.09	1.17	1.54	t	4.31	40	0.0001	0.00041	TRUE	lme	log(fiber_area) ~ age * sex * group * muscle_type	~1 | pid
Mean Fiber Area	18M	Male	MG	IIa	8W / SED	ratio	1	1.16	16	0.08	1.01	1.33	t	2.13	40	0.04	0.12	FALSE	lme	log(fiber_area) ~ age * sex * group * muscle_type	~1 | pid
Mean Fiber Area	18M	Male	MG	IIx	8W / SED	ratio	1	1.05	5	0.07	0.92	1.21	t	0.73	40	0.47	0.94	FALSE	lme	log(fiber_area) ~ age * sex * group * muscle_type	~1 | pid
Mean Fiber Area	18M	Male	MG	IIb	8W / SED	ratio	1	1.04	4	0.07	0.91	1.19	t	0.57	40	0.57	0.94	FALSE	lme	log(fiber_area) ~ age * sex * group * muscle_type	~1 | pid
Mean Fiber Area	18M	Male	PL	I	8W / SED	ratio	1	1.19	19	0.08	1.04	1.36	t	2.54	40	0.015	0.061	FALSE	lme	log(fiber_area) ~ age * sex * group * muscle_type	~1 | pid
Mean Fiber Area	18M	Male	PL	IIa	8W / SED	ratio	1	1.07	7	0.07	0.93	1.23	t	0.97	40	0.34	1	FALSE	lme	log(fiber_area) ~ age * sex * group * muscle_type	~1 | pid
Mean Fiber Area	18M	Male	PL	IIx	8W / SED	ratio	1	0.95	-5	0.06	0.83	1.09	t	-0.77	40	0.45	1	FALSE	lme	log(fiber_area) ~ age * sex * group * muscle_type	~1 | pid
Mean Fiber Area	18M	Male	PL	IIb	8W / SED	ratio	1	0.97	-3	0.07	0.84	1.11	t	-0.47	40	0.64	1	FALSE	lme	log(fiber_area) ~ age * sex * group * muscle_type	~1 | pid
Mean Fiber Area	18M	Male	SOL	I	8W / SED	ratio	1	1.24	24	0.08	1.08	1.43	t	3.2	40	0.0027	0.0053	TRUE	lme	log(fiber_area) ~ age * sex * group * muscle_type	~1 | pid
Mean Fiber Area	18M	Male	SOL	IIa	8W / SED	ratio	1	1.01	1	0.07	0.88	1.16	t	0.14	40	0.89	0.89	FALSE	lme	log(fiber_area) ~ age * sex * group * muscle_type	~1 | pid

## Sheet: Fiber Count
response	age	sex	muscle	balance	contrast	estimate_type	estimate	SE	lower.CL	upper.CL	statistic_type	statistic	df	p.value	p.adj	signif	model_type	formula
Fiber Count	6M	Female	LG	1	8W - SED	difference of means	-0.19	0.15	-0.49	0.1	t	-1.33	40	0.19	0.38	FALSE	mlm	ilr(cbind(tI, tIIa, tIIx, tIIb)) ~ age * sex * group
Fiber Count	6M	Female	LG	2	8W - SED	difference of means	-0.2	0.15	-0.51	0.1	t	-1.34	40	0.19	0.38	FALSE	mlm	ilr(cbind(tI, tIIa, tIIx, tIIb)) ~ age * sex * group
Fiber Count	6M	Female	LG	3	8W - SED	difference of means	0.37	0.12	0.12	0.62	t	2.95	40	0.0052	0.016	TRUE	mlm	ilr(cbind(tI, tIIa, tIIx, tIIb)) ~ age * sex * group
Fiber Count	6M	Female	MG	1	8W - SED	difference of means	-0.12	0.15	-0.42	0.18	t	-0.84	40	0.41	0.41	FALSE	mlm	ilr(cbind(tI, tIIa, tIIx, tIIb)) ~ age * sex * group
Fiber Count	6M	Female	MG	2	8W - SED	difference of means	0.32	0.13	0.05	0.58	t	2.42	40	0.02	0.06	FALSE	mlm	ilr(cbind(tI, tIIa, tIIx, tIIb)) ~ age * sex * group
Fiber Count	6M	Female	MG	3	8W - SED	difference of means	0.29	0.17	-0.06	0.65	t	1.68	40	0.1	0.2	FALSE	mlm	ilr(cbind(tI, tIIa, tIIx, tIIb)) ~ age * sex * group
Fiber Count	6M	Female	PL	1	8W - SED	difference of means	0.07	0.13	-0.18	0.33	t	0.58	40	0.56	0.56	FALSE	mlm	ilr(cbind(tI, tIIa, tIIx, tIIb)) ~ age * sex * group
Fiber Count	6M	Female	PL	2	8W - SED	difference of means	0.28	0.07	0.13	0.43	t	3.84	40	0.00043	0.0013	TRUE	mlm	ilr(cbind(tI, tIIa, tIIx, tIIb)) ~ age * sex * group
Fiber Count	6M	Female	PL	3	8W - SED	difference of means	0.21	0.12	-0.04	0.45	t	1.73	40	0.092	0.18	FALSE	mlm	ilr(cbind(tI, tIIa, tIIx, tIIb)) ~ age * sex * group
Fiber Count	6M	Female	SOL	1	8W - SED	difference of means	-0.2	0.31	-0.84	0.43	t	-0.64	40	0.52	0.52	FALSE	mlm	ilr(cbind(tI, tIIa)) ~ age * sex * group
Fiber Count	6M	Male	LG	1	8W - SED	difference of means	-0.23	0.15	-0.53	0.06	t	-1.6	40	0.12	0.35	FALSE	mlm	ilr(cbind(tI, tIIa, tIIx, tIIb)) ~ age * sex * group
Fiber Count	6M	Male	LG	2	8W - SED	difference of means	0.19	0.15	-0.11	0.5	t	1.27	40	0.21	0.42	FALSE	mlm	ilr(cbind(tI, tIIa, tIIx, tIIb)) ~ age * sex * group
Fiber Count	6M	Male	LG	3	8W - SED	difference of means	0.04	0.12	-0.21	0.29	t	0.32	40	0.75	0.75	FALSE	mlm	ilr(cbind(tI, tIIa, tIIx, tIIb)) ~ age * sex * group
Fiber Count	6M	Male	MG	1	8W - SED	difference of means	-0.38	0.15	-0.68	-0.09	t	-2.6	40	0.013	0.039	TRUE	mlm	ilr(cbind(tI, tIIa, tIIx, tIIb)) ~ age * sex * group
Fiber Count	6M	Male	MG	2	8W - SED	difference of means	0	0.13	-0.27	0.27	t	0	40	1	1	FALSE	mlm	ilr(cbind(tI, tIIa, tIIx, tIIb)) ~ age * sex * group
Fiber Count	6M	Male	MG	3	8W - SED	difference of means	0.1	0.17	-0.25	0.46	t	0.59	40	0.56	1	FALSE	mlm	ilr(cbind(tI, tIIa, tIIx, tIIb)) ~ age * sex * group
Fiber Count	6M	Male	PL	1	8W - SED	difference of means	0.02	0.13	-0.23	0.27	t	0.16	40	0.87	0.87	FALSE	mlm	ilr(cbind(tI, tIIa, tIIx, tIIb)) ~ age * sex * group
Fiber Count	6M	Male	PL	2	8W - SED	difference of means	0.24	0.07	0.1	0.39	t	3.33	40	0.0019	0.0056	TRUE	mlm	ilr(cbind(tI, tIIa, tIIx, tIIb)) ~ age * sex * group
Fiber Count	6M	Male	PL	3	8W - SED	difference of means	0.24	0.12	0	0.49	t	1.98	40	0.054	0.11	FALSE	mlm	ilr(cbind(tI, tIIa, tIIx, tIIb)) ~ age * sex * group
Fiber Count	6M	Male	SOL	1	8W - SED	difference of means	0.3	0.31	-0.33	0.94	t	0.96	40	0.34	0.34	FALSE	mlm	ilr(cbind(tI, tIIa)) ~ age * sex * group
Fiber Count	18M	Female	LG	1	8W - SED	difference of means	-0.19	0.15	-0.49	0.1	t	-1.32	40	0.2	0.36	FALSE	mlm	ilr(cbind(tI, tIIa, tIIx, tIIb)) ~ age * sex * group
Fiber Count	18M	Female	LG	2	8W - SED	difference of means	0.21	0.15	-0.1	0.52	t	1.37	40	0.18	0.36	FALSE	mlm	ilr(cbind(tI, tIIa, tIIx, tIIb)) ~ age * sex * group
Fiber Count	18M	Female	LG	3	8W - SED	difference of means	0.41	0.12	0.15	0.66	t	3.25	40	0.0023	0.007	TRUE	mlm	ilr(cbind(tI, tIIa, tIIx, tIIb)) ~ age * sex * group
Fiber Count	18M	Female	MG	1	8W - SED	difference of means	-0.12	0.15	-0.42	0.18	t	-0.83	40	0.41	0.41	FALSE	mlm	ilr(cbind(tI, tIIa, tIIx, tIIb)) ~ age * sex * group
Fiber Count	18M	Female	MG	2	8W - SED	difference of means	0.39	0.13	0.13	0.66	t	3	40	0.0046	0.014	TRUE	mlm	ilr(cbind(tI, tIIa, tIIx, tIIb)) ~ age * sex * group
Fiber Count	18M	Female	MG	3	8W - SED	difference of means	0.28	0.17	-0.08	0.63	t	1.59	40	0.12	0.24	FALSE	mlm	ilr(cbind(tI, tIIa, tIIx, tIIb)) ~ age * sex * group
Fiber Count	18M	Female	PL	1	8W - SED	difference of means	0.03	0.13	-0.22	0.29	t	0.26	40	0.8	0.8	FALSE	mlm	ilr(cbind(tI, tIIa, tIIx, tIIb)) ~ age * sex * group
Fiber Count	18M	Female	PL	2	8W - SED	difference of means	0.35	0.07	0.2	0.5	t	4.81	40	2.2e-05	6.5e-05	TRUE	mlm	ilr(cbind(tI, tIIa, tIIx, tIIb)) ~ age * sex * group
Fiber Count	18M	Female	PL	3	8W - SED	difference of means	0.15	0.12	-0.1	0.39	t	1.21	40	0.23	0.47	FALSE	mlm	ilr(cbind(tI, tIIa, tIIx, tIIb)) ~ age * sex * group
Fiber Count	18M	Female	SOL	1	8W - SED	difference of means	0.46	0.31	-0.18	1.09	t	1.45	40	0.16	0.16	FALSE	mlm	ilr(cbind(tI, tIIa)) ~ age * sex * group
Fiber Count	18M	Male	LG	1	8W - SED	difference of means	-0.15	0.15	-0.44	0.14	t	-1.03	40	0.31	0.31	FALSE	mlm	ilr(cbind(tI, tIIa, tIIx, tIIb)) ~ age * sex * group
Fiber Count	18M	Male	LG	2	8W - SED	difference of means	0.26	0.15	-0.05	0.57	t	1.69	40	0.1	0.2	FALSE	mlm	ilr(cbind(tI, tIIa, tIIx, tIIb)) ~ age * sex * group
Fiber Count	18M	Male	LG	3	8W - SED	difference of means	0.26	0.12	0.01	0.51	t	2.06	40	0.046	0.14	FALSE	mlm	ilr(cbind(tI, tIIa, tIIx, tIIb)) ~ age * sex * group
Fiber Count	18M	Male	MG	1	8W - SED	difference of means	0.12	0.15	-0.18	0.42	t	0.83	40	0.41	0.41	FALSE	mlm	ilr(cbind(tI, tIIa, tIIx, tIIb)) ~ age * sex * group
Fiber Count	18M	Male	MG	2	8W - SED	difference of means	0.48	0.13	0.22	0.75	t	3.66	40	0.00072	0.0022	TRUE	mlm	ilr(cbind(tI, tIIa, tIIx, tIIb)) ~ age * sex * group
Fiber Count	18M	Male	MG	3	8W - SED	difference of means	0.27	0.17	-0.08	0.62	t	1.54	40	0.13	0.26	FALSE	mlm	ilr(cbind(tI, tIIa, tIIx, tIIb)) ~ age * sex * group
Fiber Count	18M	Male	PL	1	8W - SED	difference of means	0.25	0.13	-0.01	0.5	t	1.96	40	0.057	0.057	FALSE	mlm	ilr(cbind(tI, tIIa, tIIx, tIIb)) ~ age * sex * group
Fiber Count	18M	Male	PL	2	8W - SED	difference of means	0.4	0.07	0.26	0.55	t	5.53	40	2.2e-06	6.5e-06	TRUE	mlm	ilr(cbind(tI, tIIa, tIIx, tIIb)) ~ age * sex * group
Fiber Count	18M	Male	PL	3	8W - SED	difference of means	0.52	0.12	0.27	0.76	t	4.27	40	0.00012	0.00024	TRUE	mlm	ilr(cbind(tI, tIIa, tIIx, tIIb)) ~ age * sex * group
Fiber Count	18M	Male	SOL	1	8W - SED	difference of means	0.16	0.31	-0.47	0.8	t	0.52	40	0.61	0.61	FALSE	mlm	ilr(cbind(tI, tIIa)) ~ age * sex * group

## Sheet: Plasma Analytes
response	age	sex	contrast	estimate_type	null	estimate	pct_change	SE	lower.CL	upper.CL	statistic_type	statistic	df	p.value	p.adj	signif	model_type	family	formula	weights	0
Corticosterone	6M	Female	1W / SED	ratio	1	1.83	83	0.3	1.22	2.74	t	3.72	189	0.068	0.001	TRUE	glm	gaussian("log")	corticosterone ~ sex + group	inverse group variances	1
Corticosterone	6M	Female	2W / SED	ratio	1	1.53	53	0.26	1.01	2.32	t	2.53	189	0.13	0.043	TRUE	glm	gaussian("log")	corticosterone ~ sex + group	inverse group variances	1
Corticosterone	6M	Female	4W / SED	ratio	1	1.9	90	0.28	1.32	2.72	t	4.36	189	0.06	8.4e-05	TRUE	glm	gaussian("log")	corticosterone ~ sex + group	inverse group variances	1
Corticosterone	6M	Female	8W / SED	ratio	1	1.28	28	0.2	0.87	1.89	t	1.57	189	0.2	0.33	FALSE	glm	gaussian("log")	corticosterone ~ sex + group	inverse group variances	1
Corticosterone	6M	Male	1W / SED	ratio	1	1.83	83	0.3	1.22	2.74	t	3.72	189	0.068	0.001	TRUE	glm	gaussian("log")	corticosterone ~ sex + group	inverse group variances	1
Corticosterone	6M	Male	2W / SED	ratio	1	1.53	53	0.26	1.01	2.32	t	2.53	189	0.13	0.043	TRUE	glm	gaussian("log")	corticosterone ~ sex + group	inverse group variances	1
Corticosterone	6M	Male	4W / SED	ratio	1	1.9	90	0.28	1.32	2.72	t	4.36	189	0.06	8.4e-05	TRUE	glm	gaussian("log")	corticosterone ~ sex + group	inverse group variances	1
Corticosterone	6M	Male	8W / SED	ratio	1	1.28	28	0.2	0.87	1.89	t	1.57	189	0.2	0.33	FALSE	glm	gaussian("log")	corticosterone ~ sex + group	inverse group variances	1
Corticosterone	18M	Female	1W / SED	ratio	1	1.83	83	0.3	1.22	2.74	t	3.72	189	0.068	0.001	TRUE	glm	gaussian("log")	corticosterone ~ sex + group	inverse group variances	1
Corticosterone	18M	Female	2W / SED	ratio	1	1.53	53	0.26	1.01	2.32	t	2.53	189	0.13	0.043	TRUE	glm	gaussian("log")	corticosterone ~ sex + group	inverse group variances	1
Corticosterone	18M	Female	4W / SED	ratio	1	1.9	90	0.28	1.32	2.72	t	4.36	189	0.06	8.4e-05	TRUE	glm	gaussian("log")	corticosterone ~ sex + group	inverse group variances	1
Corticosterone	18M	Female	8W / SED	ratio	1	1.28	28	0.2	0.87	1.89	t	1.57	189	0.2	0.33	FALSE	glm	gaussian("log")	corticosterone ~ sex + group	inverse group variances	1
Corticosterone	18M	Male	1W / SED	ratio	1	1.83	83	0.3	1.22	2.74	t	3.72	189	0.068	0.001	TRUE	glm	gaussian("log")	corticosterone ~ sex + group	inverse group variances	1
Corticosterone	18M	Male	2W / SED	ratio	1	1.53	53	0.26	1.01	2.32	t	2.53	189	0.13	0.043	TRUE	glm	gaussian("log")	corticosterone ~ sex + group	inverse group variances	1
Corticosterone	18M	Male	4W / SED	ratio	1	1.9	90	0.28	1.32	2.72	t	4.36	189	0.06	8.4e-05	TRUE	glm	gaussian("log")	corticosterone ~ sex + group	inverse group variances	1
Corticosterone	18M	Male	8W / SED	ratio	1	1.28	28	0.2	0.87	1.89	t	1.57	189	0.2	0.33	FALSE	glm	gaussian("log")	corticosterone ~ sex + group	inverse group variances	1
Glucagon	6M	Female	1W / SED	ratio	1	0.98	-2	0.12	0.73	1.32	z	-0.14	Inf	0.33	1	FALSE	glm	quasipoisson("log")	glucagon ~ age * sex * group		2
Glucagon	6M	Female	2W / SED	ratio	1	0.95	-5	0.12	0.7	1.28	z	-0.46	Inf	0.34	0.94	FALSE	glm	quasipoisson("log")	glucagon ~ age * sex * group		2
Glucagon	6M	Female	4W / SED	ratio	1	0.54	-46	0.07	0.39	0.76	z	-4.55	Inf	0.59	2.1e-05	TRUE	glm	quasipoisson("log")	glucagon ~ age * sex * group		2
Glucagon	6M	Female	8W / SED	ratio	1	0.72	-28	0.1	0.52	1	z	-2.43	Inf	0.47	0.053	FALSE	glm	quasipoisson("log")	glucagon ~ age * sex * group		2
Glucagon	6M	Male	1W / SED	ratio	1	1.23	23	0.25	0.75	2.02	z	1.01	Inf	0.22	0.68	FALSE	glm	quasipoisson("log")	glucagon ~ age * sex * group		2
Glucagon	6M	Male	2W / SED	ratio	1	1.14	14	0.23	0.69	1.89	z	0.65	Inf	0.25	0.87	FALSE	glm	quasipoisson("log")	glucagon ~ age * sex * group		2
Glucagon	6M	Male	4W / SED	ratio	1	1.11	11	0.22	0.68	1.81	z	0.53	Inf	0.27	0.92	FALSE	glm	quasipoisson("log")	glucagon ~ age * sex * group		2
Glucagon	6M	Male	8W / SED	ratio	1	1.37	37	0.28	0.83	2.25	z	1.53	Inf	0.17	0.35	FALSE	glm	quasipoisson("log")	glucagon ~ age * sex * group		2
Glucagon	18M	Female	1W / SED	ratio	1	0.64	-36	0.14	0.38	1.07	z	-2.13	Inf	0.53	0.11	FALSE	glm	quasipoisson("log")	glucagon ~ age * sex * group		2
Glucagon	18M	Female	2W / SED	ratio	1	0.59	-41	0.13	0.35	1.01	z	-2.42	Inf	0.56	0.055	FALSE	glm	quasipoisson("log")	glucagon ~ age * sex * group		2
Glucagon	18M	Female	4W / SED	ratio	1	0.99	-1	0.19	0.62	1.57	z	-0.06	Inf	0.32	1	FALSE	glm	quasipoisson("log")	glucagon ~ age * sex * group		2
Glucagon	18M	Female	8W / SED	ratio	1	0.67	-33	0.14	0.4	1.12	z	-1.9	Inf	0.5	0.18	FALSE	glm	quasipoisson("log")	glucagon ~ age * sex * group		2
Glucagon	18M	Male	1W / SED	ratio	1	1.23	23	0.32	0.65	2.34	z	0.79	Inf	0.22	0.81	FALSE	glm	quasipoisson("log")	glucagon ~ age * sex * group		2
Glucagon	18M	Male	2W / SED	ratio	1	0.73	-27	0.22	0.35	1.53	z	-1.03	Inf	0.46	0.66	FALSE	glm	quasipoisson("log")	glucagon ~ age * sex * group		2
Glucagon	18M	Male	4W / SED	ratio	1	0.93	-7	0.26	0.47	1.85	z	-0.26	Inf	0.35	0.99	FALSE	glm	quasipoisson("log")	glucagon ~ age * sex * group		2
Glucagon	18M	Male	8W / SED	ratio	1	0.95	-5	0.26	0.48	1.88	z	-0.18	Inf	0.34	0.99	FALSE	glm	quasipoisson("log")	glucagon ~ age * sex * group		2
Glucose	6M	Female	1W / SED	ratio	1	1.02	2	0.04	0.92	1.14	t	0.56	176	0.31	0.91	FALSE	glm	gaussian("log")	glucose ~ sex + age + group + sex:age + sex:group + age:group	inverse group variances	3
Glucose	6M	Female	2W / SED	ratio	1	0.97	-3	0.04	0.88	1.08	t	-0.71	176	0.33	0.85	FALSE	glm	gaussian("log")	glucose ~ sex + age + group + sex:age + sex:group + age:group	inverse group variances	3
Glucose	6M	Female	4W / SED	ratio	1	1.12	12	0.04	1.02	1.23	t	2.88	176	0.27	0.016	TRUE	glm	gaussian("log")	glucose ~ sex + age + group + sex:age + sex:group + age:group	inverse group variances	3
Glucose	6M	Female	8W / SED	ratio	1	1.08	8	0.04	0.98	1.19	t	2.02	176	0.28	0.15	FALSE	glm	gaussian("log")	glucose ~ sex + age + group + sex:age + sex:group + age:group	inverse group variances	3
Glucose	6M	Male	1W / SED	ratio	1	1	0	0.02	0.95	1.04	t	-0.17	176	0.32	0.99	FALSE	glm	gaussian("log")	glucose ~ sex + age + group + sex:age + sex:group + age:group	inverse group variances	3
Glucose	6M	Male	2W / SED	ratio	1	1.01	1	0.02	0.96	1.07	t	0.66	176	0.31	0.87	FALSE	glm	gaussian("log")	glucose ~ sex + age + group + sex:age + sex:group + age:group	inverse group variances	3
Glucose	6M	Male	4W / SED	ratio	1	1	0	0.02	0.95	1.05	t	-0.16	176	0.32	1	FALSE	glm	gaussian("log")	glucose ~ sex + age + group + sex:age + sex:group + age:group	inverse group variances	3
Glucose	6M	Male	8W / SED	ratio	1	0.99	-1	0.03	0.92	1.06	t	-0.49	176	0.33	0.93	FALSE	glm	gaussian("log")	glucose ~ sex + age + group + sex:age + sex:group + age:group	inverse group variances	3
Glucose	18M	Female	1W / SED	ratio	1	1.12	12	0.05	1	1.25	t	2.39	176	0.27	0.061	FALSE	glm	gaussian("log")	glucose ~ sex + age + group + sex:age + sex:group + age:group	inverse group variances	3
Glucose	18M	Female	2W / SED	ratio	1	1.09	9	0.05	0.98	1.21	t	1.93	176	0.28	0.18	FALSE	glm	gaussian("log")	glucose ~ sex + age + group + sex:age + sex:group + age:group	inverse group variances	3
Glucose	18M	Female	4W / SED	ratio	1	1.17	17	0.05	1.05	1.3	t	3.49	176	0.25	0.0023	TRUE	glm	gaussian("log")	glucose ~ sex + age + group + sex:age + sex:group + age:group	inverse group variances	3
Glucose	18M	Female	8W / SED	ratio	1	1.12	12	0.05	1	1.25	t	2.44	176	0.27	0.054	FALSE	glm	gaussian("log")	glucose ~ sex + age + group + sex:age + sex:group + age:group	inverse group variances	3
Glucose	18M	Male	1W / SED	ratio	1	1.09	9	0.04	1	1.18	t	2.6	176	0.28	0.036	TRUE	glm	gaussian("log")	glucose ~ sex + age + group + sex:age + sex:group + age:group	inverse group variances	3
Glucose	18M	Male	2W / SED	ratio	1	1.13	13	0.03	1.06	1.22	t	4.39	176	0.26	7.7e-05	TRUE	glm	gaussian("log")	glucose ~ sex + age + group + sex:age + sex:group + age:group	inverse group variances	3
Glucose	18M	Male	4W / SED	ratio	1	1.04	4	0.02	0.99	1.09	t	1.98	176	0.3	0.16	FALSE	glm	gaussian("log")	glucose ~ sex + age + group + sex:age + sex:group + age:group	inverse group variances	3
Glucose	18M	Male	8W / SED	ratio	1	1.02	2	0.03	0.95	1.1	t	0.65	176	0.31	0.88	FALSE	glm	gaussian("log")	glucose ~ sex + age + group + sex:age + sex:group + age:group	inverse group variances	3
Glycerol	6M	Female	1W / SED	ratio	1	0.71	-29	0.08	0.54	0.94	t	-3.04	172	0.48	0.01	TRUE	glm	Gamma("log")	glycerol ~ age * sex * group		4
Glycerol	6M	Female	2W / SED	ratio	1	0.71	-29	0.08	0.53	0.93	t	-3.07	172	0.48	0.0092	TRUE	glm	Gamma("log")	glycerol ~ age * sex * group		4
Glycerol	6M	Female	4W / SED	ratio	1	0.81	-19	0.09	0.62	1.07	t	-1.84	172	0.42	0.21	FALSE	glm	Gamma("log")	glycerol ~ age * sex * group		4
Glycerol	6M	Female	8W / SED	ratio	1	0.8	-20	0.09	0.61	1.07	t	-1.91	172	0.42	0.18	FALSE	glm	Gamma("log")	glycerol ~ age * sex * group		4
Glycerol	6M	Male	1W / SED	ratio	1	1.31	31	0.14	1.02	1.7	t	2.63	172	0.19	0.033	TRUE	glm	Gamma("log")	glycerol ~ age * sex * group		4
Glycerol	6M	Male	2W / SED	ratio	1	1.34	34	0.14	1.03	1.73	t	2.79	172	0.18	0.021	TRUE	glm	Gamma("log")	glycerol ~ age * sex * group		4
Glycerol	6M	Male	4W / SED	ratio	1	1.06	6	0.11	0.83	1.36	t	0.59	172	0.29	0.9	FALSE	glm	Gamma("log")	glycerol ~ age * sex * group		4
Glycerol	6M	Male	8W / SED	ratio	1	0.89	-11	0.1	0.68	1.16	t	-1.08	172	0.37	0.64	FALSE	glm	Gamma("log")	glycerol ~ age * sex * group		4
Glycerol	18M	Female	1W / SED	ratio	1	1.02	2	0.17	0.67	1.56	t	0.15	172	0.31	1	FALSE	glm	Gamma("log")	glycerol ~ age * sex * group		4
Glycerol	18M	Female	2W / SED	ratio	1	1.16	16	0.2	0.76	1.76	t	0.85	172	0.25	0.77	FALSE	glm	Gamma("log")	glycerol ~ age * sex * group		4
Glycerol	18M	Female	4W / SED	ratio	1	0.9	-10	0.15	0.59	1.37	t	-0.63	172	0.37	0.88	FALSE	glm	Gamma("log")	glycerol ~ age * sex * group		4
Glycerol	18M	Female	8W / SED	ratio	1	0.8	-20	0.14	0.53	1.22	t	-1.3	172	0.42	0.49	FALSE	glm	Gamma("log")	glycerol ~ age * sex * group		4
Glycerol	18M	Male	1W / SED	ratio	1	0.96	-4	0.16	0.63	1.46	t	-0.24	172	0.34	0.99	FALSE	glm	Gamma("log")	glycerol ~ age * sex * group		4
Glycerol	18M	Male	2W / SED	ratio	1	0.95	-5	0.16	0.62	1.44	t	-0.31	172	0.34	0.98	FALSE	glm	Gamma("log")	glycerol ~ age * sex * group		4
Glycerol	18M	Male	4W / SED	ratio	1	0.85	-15	0.14	0.56	1.3	t	-0.95	172	0.4	0.72	FALSE	glm	Gamma("log")	glycerol ~ age * sex * group		4
Glycerol	18M	Male	8W / SED	ratio	1	0.73	-27	0.12	0.48	1.11	t	-1.87	172	0.47	0.2	FALSE	glm	Gamma("log")	glycerol ~ age * sex * group		4
Insulin	6M	Female	1W / SED	ratio	1	0.99	-1	0.08	0.8	1.23	t	-0.08	184	0.32	1	FALSE	glm	gaussian("log")	insulin_pm ~ sex + age + group + sex:age + sex:group	inverse group variances	5
Insulin	6M	Female	2W / SED	ratio	1	1.11	11	0.14	0.82	1.51	t	0.89	184	0.27	0.75	FALSE	glm	gaussian("log")	insulin_pm ~ sex + age + group + sex:age + sex:group	inverse group variances	5
Insulin	6M	Female	4W / SED	ratio	1	1.19	19	0.14	0.89	1.59	t	1.46	184	0.24	0.4	FALSE	glm	gaussian("log")	insulin_pm ~ sex + age + group + sex:age + sex:group	inverse group variances	5
Insulin	6M	Female	8W / SED	ratio	1	1.03	3	0.1	0.82	1.3	t	0.34	184	0.3	0.97	FALSE	glm	gaussian("log")	insulin_pm ~ sex + age + group + sex:age + sex:group	inverse group variances	5
Insulin	6M	Male	1W / SED	ratio	1	1.27	27	0.11	1.03	1.57	t	2.86	184	0.2	0.017	TRUE	glm	gaussian("log")	insulin_pm ~ sex + age + group + sex:age + sex:group	inverse group variances	5
Insulin	6M	Male	2W / SED	ratio	1	1.23	23	0.11	0.99	1.52	t	2.39	184	0.22	0.062	FALSE	glm	gaussian("log")	insulin_pm ~ sex + age + group + sex:age + sex:group	inverse group variances	5
Insulin	6M	Male	4W / SED	ratio	1	1.29	29	0.12	1.02	1.62	t	2.74	184	0.2	0.025	TRUE	glm	gaussian("log")	insulin_pm ~ sex + age + group + sex:age + sex:group	inverse group variances	5
Insulin	6M	Male	8W / SED	ratio	1	0.99	-1	0.08	0.82	1.2	t	-0.16	184	0.32	1	FALSE	glm	gaussian("log")	insulin_pm ~ sex + age + group + sex:age + sex:group	inverse group variances	5
Insulin	18M	Female	1W / SED	ratio	1	0.99	-1	0.08	0.8	1.23	t	-0.08	184	0.32	1	FALSE	glm	gaussian("log")	insulin_pm ~ sex + age + group + sex:age + sex:group	inverse group variances	5
Insulin	18M	Female	2W / SED	ratio	1	1.11	11	0.14	0.82	1.51	t	0.89	184	0.27	0.75	FALSE	glm	gaussian("log")	insulin_pm ~ sex + age + group + sex:age + sex:group	inverse group variances	5
Insulin	18M	Female	4W / SED	ratio	1	1.19	19	0.14	0.89	1.59	t	1.46	184	0.24	0.4	FALSE	glm	gaussian("log")	insulin_pm ~ sex + age + group + sex:age + sex:group	inverse group variances	5
Insulin	18M	Female	8W / SED	ratio	1	1.03	3	0.1	0.82	1.3	t	0.34	184	0.3	0.97	FALSE	glm	gaussian("log")	insulin_pm ~ sex + age + group + sex:age + sex:group	inverse group variances	5
Insulin	18M	Male	1W / SED	ratio	1	1.27	27	0.11	1.03	1.57	t	2.86	184	0.2	0.017	TRUE	glm	gaussian("log")	insulin_pm ~ sex + age + group + sex:age + sex:group	inverse group variances	5
Insulin	18M	Male	2W / SED	ratio	1	1.23	23	0.11	0.99	1.52	t	2.39	184	0.22	0.062	FALSE	glm	gaussian("log")	insulin_pm ~ sex + age + group + sex:age + sex:group	inverse group variances	5
Insulin	18M	Male	4W / SED	ratio	1	1.29	29	0.12	1.02	1.62	t	2.74	184	0.2	0.025	TRUE	glm	gaussian("log")	insulin_pm ~ sex + age + group + sex:age + sex:group	inverse group variances	5
Insulin	18M	Male	8W / SED	ratio	1	0.99	-1	0.08	0.82	1.2	t	-0.16	184	0.32	1	FALSE	glm	gaussian("log")	insulin_pm ~ sex + age + group + sex:age + sex:group	inverse group variances	5
Ketones	6M	Female	1W / SED	ratio	1	1.02	2	0.12	0.77	1.35	t	0.16	176	0.31	1	FALSE	glm	Gamma("log")	ketones ~ sex * group * age		6
Ketones	6M	Female	2W / SED	ratio	1	1.08	8	0.12	0.81	1.44	t	0.69	176	0.28	0.86	FALSE	glm	Gamma("log")	ketones ~ sex * group * age		6
Ketones	6M	Female	4W / SED	ratio	1	0.7	-30	0.08	0.53	0.93	t	-3.17	176	0.48	0.0068	TRUE	glm	Gamma("log")	ketones ~ sex * group * age		6
Ketones	6M	Female	8W / SED	ratio	1	0.77	-23	0.09	0.58	1.03	t	-2.21	176	0.44	0.096	FALSE	glm	Gamma("log")	ketones ~ sex * group * age		6
Ketones	6M	Male	1W / SED	ratio	1	1	0	0.11	0.76	1.32	t	0	176	0.32	1	FALSE	glm	Gamma("log")	ketones ~ sex * group * age		6
Ketones	6M	Male	2W / SED	ratio	1	1	0	0.11	0.76	1.32	t	0.01	176	0.32	1	FALSE	glm	Gamma("log")	ketones ~ sex * group * age		6
Ketones	6M	Male	4W / SED	ratio	1	0.82	-18	0.09	0.63	1.07	t	-1.87	176	0.41	0.2	FALSE	glm	Gamma("log")	ketones ~ sex * group * age		6
Ketones	6M	Male	8W / SED	ratio	1	0.67	-33	0.08	0.5	0.89	t	-3.48	176	0.51	0.0024	TRUE	glm	Gamma("log")	ketones ~ sex * group * age		6
Ketones	18M	Female	1W / SED	ratio	1	1.33	33	0.24	0.85	2.1	t	1.56	176	0.18	0.34	FALSE	glm	Gamma("log")	ketones ~ sex * group * age		6
Ketones	18M	Female	2W / SED	ratio	1	1.51	51	0.28	0.96	2.37	t	2.23	176	0.13	0.09	FALSE	glm	Gamma("log")	ketones ~ sex * group * age		6
Ketones	18M	Female	4W / SED	ratio	1	0.83	-17	0.15	0.53	1.3	t	-1.03	176	0.41	0.66	FALSE	glm	Gamma("log")	ketones ~ sex * group * age		6
Ketones	18M	Female	8W / SED	ratio	1	0.47	-53	0.09	0.3	0.74	t	-4.11	176	0.64	0.00024	TRUE	glm	Gamma("log")	ketones ~ sex * group * age		6
Ketones	18M	Male	1W / SED	ratio	1	1.04	4	0.19	0.66	1.64	t	0.21	176	0.3	0.99	FALSE	glm	Gamma("log")	ketones ~ sex * group * age		6
Ketones	18M	Male	2W / SED	ratio	1	1.04	4	0.19	0.66	1.64	t	0.23	176	0.3	0.99	FALSE	glm	Gamma("log")	ketones ~ sex * group * age		6
Ketones	18M	Male	4W / SED	ratio	1	0.93	-7	0.17	0.59	1.47	t	-0.39	176	0.35	0.96	FALSE	glm	Gamma("log")	ketones ~ sex * group * age		6
Ketones	18M	Male	8W / SED	ratio	1	0.71	-29	0.13	0.45	1.11	t	-1.89	176	0.48	0.19	FALSE	glm	Gamma("log")	ketones ~ sex * group * age		6
Lactate	6M	Female	1W / SED	ratio	1	0.83	-17	0.04	0.73	0.95	t	-3.52	181	0.41	0.0021	TRUE	glm	gaussian("log")	lactate ~ age + group + sex + age:group	inverse group variances	7
Lactate	6M	Female	2W / SED	ratio	1	0.85	-15	0.04	0.76	0.96	t	-3.28	181	0.39	0.0048	TRUE	glm	gaussian("log")	lactate ~ age + group + sex + age:group	inverse group variances	7
Lactate	6M	Female	4W / SED	ratio	1	1	0	0.05	0.88	1.14	t	-0.03	181	0.32	1	FALSE	glm	gaussian("log")	lactate ~ age + group + sex + age:group	inverse group variances	7
Lactate	6M	Female	8W / SED	ratio	1	1.01	1	0.05	0.89	1.15	t	0.21	181	0.31	0.99	FALSE	glm	gaussian("log")	lactate ~ age + group + sex + age:group	inverse group variances	7
Lactate	6M	Male	1W / SED	ratio	1	0.83	-17	0.04	0.73	0.95	t	-3.52	181	0.41	0.0021	TRUE	glm	gaussian("log")	lactate ~ age + group + sex + age:group	inverse group variances	7
Lactate	6M	Male	2W / SED	ratio	1	0.85	-15	0.04	0.76	0.96	t	-3.28	181	0.39	0.0048	TRUE	glm	gaussian("log")	lactate ~ age + group + sex + age:group	inverse group variances	7
Lactate	6M	Male	4W / SED	ratio	1	1	0	0.05	0.88	1.14	t	-0.03	181	0.32	1	FALSE	glm	gaussian("log")	lactate ~ age + group + sex + age:group	inverse group variances	7
Lactate	6M	Male	8W / SED	ratio	1	1.01	1	0.05	0.89	1.15	t	0.21	181	0.31	0.99	FALSE	glm	gaussian("log")	lactate ~ age + group + sex + age:group	inverse group variances	7
Lactate	18M	Female	1W / SED	ratio	1	1.11	11	0.07	0.95	1.3	t	1.63	181	0.27	0.31	FALSE	glm	gaussian("log")	lactate ~ age + group + sex + age:group	inverse group variances	7
Lactate	18M	Female	2W / SED	ratio	1	1.02	2	0.05	0.9	1.15	t	0.38	181	0.31	0.96	FALSE	glm	gaussian("log")	lactate ~ age + group + sex + age:group	inverse group variances	7
Lactate	18M	Female	4W / SED	ratio	1	1.13	13	0.07	0.96	1.33	t	1.83	181	0.26	0.21	FALSE	glm	gaussian("log")	lactate ~ age + group + sex + age:group	inverse group variances	7
Lactate	18M	Female	8W / SED	ratio	1	1.3	30	0.08	1.12	1.5	t	4.45	181	0.2	6e-05	TRUE	glm	gaussian("log")	lactate ~ age + group + sex + age:group	inverse group variances	7
Lactate	18M	Male	1W / SED	ratio	1	1.11	11	0.07	0.95	1.3	t	1.63	181	0.27	0.31	FALSE	glm	gaussian("log")	lactate ~ age + group + sex + age:group	inverse group variances	7
Lactate	18M	Male	2W / SED	ratio	1	1.02	2	0.05	0.9	1.15	t	0.38	181	0.31	0.96	FALSE	glm	gaussian("log")	lactate ~ age + group + sex + age:group	inverse group variances	7
Lactate	18M	Male	4W / SED	ratio	1	1.13	13	0.07	0.96	1.33	t	1.83	181	0.26	0.21	FALSE	glm	gaussian("log")	lactate ~ age + group + sex + age:group	inverse group variances	7
Lactate	18M	Male	8W / SED	ratio	1	1.3	30	0.08	1.12	1.5	t	4.45	181	0.2	6e-05	TRUE	glm	gaussian("log")	lactate ~ age + group + sex + age:group	inverse group variances	7
Leptin	6M	Female	1W / SED	ratio	1	0.68	-32	0.07	0.53	0.89	t	-3.63	180	0.49	0.0014	TRUE	glm	gaussian("log")	leptin ~ age + sex + group + age:sex + age:group + sex:group	inverse group variances	8
Leptin	6M	Female	2W / SED	ratio	1	0.61	-39	0.07	0.46	0.79	t	-4.66	180	0.55	2.4e-05	TRUE	glm	gaussian("log")	leptin ~ age + sex + group + age:sex + age:group + sex:group	inverse group variances	8
Leptin	6M	Female	4W / SED	ratio	1	0.82	-18	0.09	0.64	1.07	t	-1.83	180	0.41	0.21	FALSE	glm	gaussian("log")	leptin ~ age + sex + group + age:sex + age:group + sex:group	inverse group variances	8
Leptin	6M	Female	8W / SED	ratio	1	0.66	-34	0.07	0.51	0.85	t	-4.07	180	0.51	0.00028	TRUE	glm	gaussian("log")	leptin ~ age + sex + group + age:sex + age:group + sex:group	inverse group variances	8
Leptin	6M	Male	1W / SED	ratio	1	0.94	-6	0.09	0.74	1.2	t	-0.61	180	0.35	0.89	FALSE	glm	gaussian("log")	leptin ~ age + sex + group + age:sex + age:group + sex:group	inverse group variances	8
Leptin	6M	Male	2W / SED	ratio	1	0.7	-30	0.07	0.55	0.89	t	-3.66	180	0.48	0.0013	TRUE	glm	gaussian("log")	leptin ~ age + sex + group + age:sex + age:group + sex:group	inverse group variances	8
Leptin	6M	Male	4W / SED	ratio	1	0.73	-27	0.08	0.55	0.97	t	-2.7	180	0.46	0.028	TRUE	glm	gaussian("log")	leptin ~ age + sex + group + age:sex + age:group + sex:group	inverse group variances	8
Leptin	6M	Male	8W / SED	ratio	1	0.42	-58	0.05	0.3	0.57	t	-6.8	180	0.68	5.9e-10	TRUE	glm	gaussian("log")	leptin ~ age + sex + group + age:sex + age:group + sex:group	inverse group variances	8
Leptin	18M	Female	1W / SED	ratio	1	0.73	-27	0.1	0.53	1	t	-2.44	180	0.47	0.055	FALSE	glm	gaussian("log")	leptin ~ age + sex + group + age:sex + age:group + sex:group	inverse group variances	8
Leptin	18M	Female	2W / SED	ratio	1	0.72	-28	0.09	0.52	1	t	-2.51	180	0.47	0.046	TRUE	glm	gaussian("log")	leptin ~ age + sex + group + age:sex + age:group + sex:group	inverse group variances	8
Leptin	18M	Female	4W / SED	ratio	1	0.67	-33	0.11	0.46	1	t	-2.5	180	0.5	0.047	TRUE	glm	gaussian("log")	leptin ~ age + sex + group + age:sex + age:group + sex:group	inverse group variances	8
Leptin	18M	Female	8W / SED	ratio	1	0.89	-11	0.11	0.64	1.22	t	-0.94	180	0.38	0.72	FALSE	glm	gaussian("log")	leptin ~ age + sex + group + age:sex + age:group + sex:group	inverse group variances	8
Leptin	18M	Male	1W / SED	ratio	1	1	0	0.08	0.81	1.23	t	0.01	180	0.32	1	FALSE	glm	gaussian("log")	leptin ~ age + sex + group + age:sex + age:group + sex:group	inverse group variances	8
Leptin	18M	Male	2W / SED	ratio	1	0.83	-17	0.07	0.67	1.03	t	-2.13	180	0.41	0.11	FALSE	glm	gaussian("log")	leptin ~ age + sex + group + age:sex + age:group + sex:group	inverse group variances	8
Leptin	18M	Male	4W / SED	ratio	1	0.6	-40	0.05	0.48	0.75	t	-5.73	180	0.55	1.7e-07	TRUE	glm	gaussian("log")	leptin ~ age + sex + group + age:sex + age:group + sex:group	inverse group variances	8
Leptin	18M	Male	8W / SED	ratio	1	0.56	-44	0.07	0.42	0.75	t	-4.9	180	0.57	8.3e-06	TRUE	glm	gaussian("log")	leptin ~ age + sex + group + age:sex + age:group + sex:group	inverse group variances	8
NEFA	6M	Female	1W / SED	ratio	1	0.78	-22	0.07	0.62	0.99	z	-2.59	Inf	0.43	0.035	TRUE	glm	inverse.gaussian("log")	nefa ~ sex + group + age + sex:group + sex:age		9
NEFA	6M	Female	2W / SED	ratio	1	0.91	-9	0.09	0.72	1.16	z	-0.91	Inf	0.36	0.74	FALSE	glm	inverse.gaussian("log")	nefa ~ sex + group + age + sex:group + sex:age		9
NEFA	6M	Female	4W / SED	ratio	1	0.92	-8	0.09	0.73	1.17	z	-0.86	Inf	0.36	0.77	FALSE	glm	inverse.gaussian("log")	nefa ~ sex + group + age + sex:group + sex:age		9
NEFA	6M	Female	8W / SED	ratio	1	0.98	-2	0.1	0.77	1.25	z	-0.19	Inf	0.33	0.99	FALSE	glm	inverse.gaussian("log")	nefa ~ sex + group + age + sex:group + sex:age		9
NEFA	6M	Male	1W / SED	ratio	1	1.12	12	0.1	0.9	1.39	z	1.27	Inf	0.26	0.51	FALSE	glm	inverse.gaussian("log")	nefa ~ sex + group + age + sex:group + sex:age		9
NEFA	6M	Male	2W / SED	ratio	1	1.1	10	0.1	0.89	1.37	z	1.09	Inf	0.27	0.63	FALSE	glm	inverse.gaussian("log")	nefa ~ sex + group + age + sex:group + sex:age		9
NEFA	6M	Male	4W / SED	ratio	1	0.99	-1	0.08	0.8	1.21	z	-0.17	Inf	0.32	0.99	FALSE	glm	inverse.gaussian("log")	nefa ~ sex + group + age + sex:group + sex:age		9
NEFA	6M	Male	8W / SED	ratio	1	0.89	-11	0.08	0.72	1.1	z	-1.34	Inf	0.37	0.46	FALSE	glm	inverse.gaussian("log")	nefa ~ sex + group + age + sex:group + sex:age		9
NEFA	18M	Female	1W / SED	ratio	1	0.78	-22	0.07	0.62	0.99	z	-2.59	Inf	0.43	0.035	TRUE	glm	inverse.gaussian("log")	nefa ~ sex + group + age + sex:group + sex:age		9
NEFA	18M	Female	2W / SED	ratio	1	0.91	-9	0.09	0.72	1.16	z	-0.91	Inf	0.36	0.74	FALSE	glm	inverse.gaussian("log")	nefa ~ sex + group + age + sex:group + sex:age		9
NEFA	18M	Female	4W / SED	ratio	1	0.92	-8	0.09	0.73	1.17	z	-0.86	Inf	0.36	0.77	FALSE	glm	inverse.gaussian("log")	nefa ~ sex + group + age + sex:group + sex:age		9
NEFA	18M	Female	8W / SED	ratio	1	0.98	-2	0.1	0.77	1.25	z	-0.19	Inf	0.33	0.99	FALSE	glm	inverse.gaussian("log")	nefa ~ sex + group + age + sex:group + sex:age		9
NEFA	18M	Male	1W / SED	ratio	1	1.12	12	0.1	0.9	1.39	z	1.27	Inf	0.26	0.51	FALSE	glm	inverse.gaussian("log")	nefa ~ sex + group + age + sex:group + sex:age		9
NEFA	18M	Male	2W / SED	ratio	1	1.1	10	0.1	0.89	1.37	z	1.09	Inf	0.27	0.63	FALSE	glm	inverse.gaussian("log")	nefa ~ sex + group + age + sex:group + sex:age		9
NEFA	18M	Male	4W / SED	ratio	1	0.99	-1	0.08	0.8	1.21	z	-0.17	Inf	0.32	0.99	FALSE	glm	inverse.gaussian("log")	nefa ~ sex + group + age + sex:group + sex:age		9
NEFA	18M	Male	8W / SED	ratio	1	0.89	-11	0.08	0.72	1.1	z	-1.34	Inf	0.37	0.46	FALSE	glm	inverse.gaussian("log")	nefa ~ sex + group + age + sex:group + sex:age		9
